# Supplementary material for: Exploring Climate Niches of Ponderosa Pine (Pinus ponderosa Douglas ex Lawson) Haplotypes in the Western United States: Implications for Evolutionary History and Conservation
Source: PLoS One. 2016 Mar 17;11(3):e0151811. doi: 10.1371/journal.pone.0151811 (PMC4795796; doi:10.1371/journal.pone.0151811)
Supplement: S1 Dataset — For each record, the variety (Variety) is provided (“P” = var. ponderosa, “S” = var. scopulorum, “-” = non ponderosa pine locations), followed by longitude and latitude. Additional absence locations used for LGM reconstructions begin after the 10,000th record. (CSV) [file pone.0151811.s001.csv]

Variety	Longitude	Latitude
S	-103.58124	44.216672
S	-109.804472	45.475432
S	-105.483781	39.065283
S	-108.131131	33.177258
S	-107.945082	47.450444
S	-103.550067	43.638629
S	-111.321264	34.761642
S	-108.112615	33.093409
S	-105.551115	42.229065
S	-105.278024	41.245485
S	-106.405172	35.228701
S	-104.614438	36.953225
S	-108.932763	47.775524
S	-111.452709	38.001836
S	-108.734552	47.616564
S	-108.571254	33.771898
S	-105.433151	40.360021
S	-105.889792	45.136554
S	-106.939179	45.786109
S	-108.888379	35.929428
S	-111.075796	34.345856
S	-104.712561	39.45206
S	-108.347881	46.429886
S	-109.175889	33.784705
S	-108.837838	33.893393
S	-110.662735	34.203623
S	-107.428795	33.578503
S	-111.592875	34.912341
S	-109.165329	33.777653
S	-110.999509	34.318099
S	-108.482006	37.570347
S	-111.333033	34.461366
S	-108.838215	36.03937
S	-105.529657	40.844075
S	-109.100256	33.980631
S	-102.167937	43.510668
S	-108.483133	37.825686
S	-103.75721	43.365892
S	-109.03535	33.907305
S	-107.69646	44.924278
S	-110.929929	34.305445
S	-105.31033	35.697349
S	-107.008875	46.1434
S	-110.9259	34.183119
S	-110.366685	34.150712
S	-102.424449	42.950517
S	-104.111833	44.432126
S	-104.953018	37.102063
S	-109.771649	37.678668
S	-105.355118	36.358848
S	-105.28151	38.854692
S	-108.611088	46.363698
S	-104.641438	42.464256
S	-109.768253	33.862552
S	-110.451158	34.130658
S	-105.487504	36.398299
S	-106.976626	37.12891
S	-104.560023	45.819219
S	-105.614397	33.632728
S	-108.45492	33.746708
S	-110.642003	34.145376
S	-108.541361	35.354959
S	-108.326372	33.130213
S	-108.905868	35.934207
S	-105.141915	36.860948
S	-105.344623	42.433721
S	-103.506798	43.658778
S	-105.559187	36.354428
S	-111.416264	34.850171
S	-104.848612	39.004861
S	-106.698699	45.307128
S	-105.402069	40.267886
S	-111.595747	34.952282
S	-107.296552	46.195211
S	-103.527456	44.347536
S	-105.958644	45.674049
S	-108.593104	33.455964
S	-108.505621	34.090826
S	-104.175031	44.080536
S	-113.13468	35.827115
S	-105.606367	40.345257
S	-109.829845	34.015322
S	-109.226965	35.907658
S	-105.820072	44.949857
S	-105.29828	36.025313
S	-109.420989	33.652184
S	-108.785352	46.826121
S	-107.934175	46.196071
S	-109.925781	33.782989
S	-104.090463	36.890208
S	-108.872768	34.025942
S	-105.698406	35.734708
S	-107.823313	37.521812
S	-105.009977	36.795449
S	-109.434537	33.817337
S	-103.532346	42.736831
S	-105.229977	38.910691
S	-103.915085	44.475519
S	-105.749509	45.399896
S	-108.27677	37.270275
S	-101.011152	43.141126
S	-103.576804	43.784266
S	-109.149332	48.004814
S	-105.053441	36.307218
S	-103.940346	44.073988
S	-107.787196	37.496676
S	-103.852232	44.295253
S	-108.896851	36.066908
S	-108.742957	33.631158
S	-105.236566	38.862753
S	-112.403282	37.402133
S	-108.034421	33.427135
S	-105.44203	40.243622
S	-107.893874	33.46571
S	-103.613245	43.721626
S	-106.405894	38.226432
S	-111.775956	35.084413
S	-107.005114	36.053616
S	-109.84032	34.000746
S	-108.365087	46.452979
S	-105.573791	32.817798
S	-109.082925	47.842974
S	-104.625896	42.340984
S	-111.526995	35.141554
S	-105.457029	40.747062
S	-107.553259	44.930753
S	-104.718731	36.687642
S	-112.368993	36.465635
S	-112.075486	35.011925
S	-106.546844	45.272508
S	-107.72378	37.355129
S	-109.874675	37.674841
S	-108.073083	35.12814
S	-109.029616	33.92145
S	-112.307746	36.625063
S	-105.378831	39.574501
S	-110.843236	34.191974
S	-108.195118	37.974902
S	-108.344063	35.257515
S	-110.81203	33.317605
S	-108.278566	47.634987
S	-104.445478	45.869093
S	-105.742266	42.611745
S	-105.184754	38.958218
S	-105.863975	44.824558
S	-111.81767	35.139687
S	-109.008606	36.480159
S	-107.755877	32.801826
S	-105.081099	39.089974
S	-111.857352	35.02553
S	-106.137912	36.747963
S	-112.407681	36.507422
S	-107.144339	37.059689
S	-106.902428	45.940859
S	-105.80049	36.014537
S	-105.529439	42.308224
S	-105.562072	42.519076
S	-111.139954	34.67592
S	-106.665817	46.060264
S	-105.399873	39.981883
S	-105.91203	42.74104
S	-104.207018	44.296135
S	-107.702755	32.864922
S	-105.296158	40.742104
S	-107.512101	33.728226
S	-105.396417	37.838795
S	-109.536338	47.574428
S	-111.785063	35.230893
S	-108.721244	33.900169
S	-109.719313	34.014335
S	-108.357325	37.4418
S	-105.409743	38.927941
S	-108.218958	35.075789
S	-107.110078	37.279465
S	-104.981152	38.149662
S	-112.025155	35.292178
S	-108.181287	35.19704
S	-105.44272	35.484828
S	-105.156903	39.060346
S	-112.149344	36.287109
S	-112.668542	37.460962
S	-103.987748	44.002521
S	-106.723303	45.552449
S	-105.309423	36.478887
S	-104.865778	36.958756
S	-105.160622	38.253371
S	-105.309674	40.530332
S	-109.467814	33.489085
S	-106.256868	36.486088
S	-105.165679	38.641653
S	-109.574161	47.605681
S	-105.460517	36.386793
S	-112.582516	37.740203
S	-103.443769	44.011902
S	-108.451254	32.553906
S	-108.520775	45.346379
S	-109.946596	33.990311
S	-104.235634	44.200826
S	-104.157401	44.250314
S	-108.536327	33.113357
S	-105.439356	40.205211
S	-108.270095	37.978238
S	-105.835409	35.61514
S	-112.102029	36.234605
S	-106.562721	35.655763
S	-106.326712	34.972631
S	-109.05643	45.630593
S	-108.214007	32.931749
S	-111.81118	35.263988
S	-112.220486	36.614518
S	-104.835271	39.274937
S	-105.447225	39.612613
S	-103.823151	44.090099
S	-109.187794	35.898432
S	-106.065906	36.483944
S	-105.537294	39.418634
S	-109.895811	37.677247
S	-102.034439	43.32981
S	-104.938749	39.286508
S	-111.18967	34.589597
S	-112.459451	34.460004
S	-104.161787	43.850133
S	-105.392818	39.769565
S	-105.290256	39.932318
S	-108.406908	35.380396
S	-110.836334	33.315161
S	-112.079896	36.412127
S	-103.539143	44.352473
S	-110.133703	34.02453
S	-109.249092	46.771984
S	-108.187908	33.360514
S	-106.66024	45.532558
S	-106.611722	35.641026
S	-111.540519	35.35011
S	-105.24862	39.305813
S	-105.387479	40.022828
S	-105.328407	40.271002
S	-112.112293	36.263406
S	-103.503082	44.325972
S	-106.087274	44.997741
S	-105.005325	36.966425
S	-109.558315	45.430636
S	-109.540769	46.730095
S	-107.373123	37.369868
S	-106.781894	46.191724
S	-105.727741	33.187161
S	-109.157456	46.682813
S	-110.144688	34.130798
S	-107.20838	33.960206
S	-104.97506	38.616572
S	-109.987007	34.208565
S	-106.613111	35.811939
S	-109.407536	33.732333
S	-108.753164	33.634521
S	-105.39062	33.565352
S	-103.547253	43.706131
S	-107.718379	46.533912
S	-104.904539	37.243197
S	-105.716051	42.425791
S	-104.980709	37.264653
S	-107.831769	47.240578
S	-103.948635	44.305166
S	-112.039185	35.953191
S	-105.553825	35.373646
S	-108.002639	33.560516
S	-108.381818	33.566387
S	-104.321852	44.084237
S	-104.04903	43.940102
S	-108.086319	33.232083
S	-107.923886	33.016949
S	-109.469308	47.819079
S	-106.523293	35.870092
S	-109.726712	45.758587
S	-106.796809	36.184046
S	-106.388895	34.957126
S	-105.132229	39.043525
S	-105.145759	36.775103
S	-109.242576	33.692639
S	-109.603885	40.851336
S	-105.14045	44.771949
S	-105.211384	38.272782
S	-109.722566	33.560655
S	-104.984204	36.344587
S	-106.067082	45.251162
S	-109.748668	33.778122
S	-110.06641	34.018937
S	-109.971209	33.953925
S	-111.37804	34.454526
S	-105.739192	36.239476
S	-106.006009	45.100582
S	-106.174656	36.75773
S	-107.880863	46.541293
S	-109.869422	33.501939
S	-112.094379	35.193886
S	-101.056016	43.17119
S	-109.337627	34.014652
S	-105.989478	38.460952
S	-105.19104	36.190717
S	-110.72609	45.657203
S	-108.52934	33.25736
S	-112.234683	36.6587
S	-105.474078	38.544874
S	-103.611876	43.460958
S	-103.724571	43.682097
S	-106.875512	36.498553
S	-105.375544	35.540708
S	-108.438641	33.325706
S	-105.655747	33.451
S	-109.425362	33.837383
S	-111.273836	34.429812
S	-105.631315	33.117975
S	-105.055075	46.20225
S	-110.994328	34.393648
S	-105.286657	38.809524
S	-105.691499	36.069289
S	-103.613833	42.597578
S	-107.096959	45.198172
S	-111.16588	34.608874
S	-105.159989	36.144199
S	-104.502307	44.570783
S	-111.444498	34.737036
S	-108.359497	46.298331
S	-105.395053	37.818124
S	-103.789817	43.728916
S	-111.399484	34.362232
S	-103.485763	43.909051
S	-107.979839	46.208838
S	-105.51951	40.807104
S	-111.274553	34.471171
S	-112.281212	36.428253
S	-105.148435	38.61813
S	-108.460613	33.854579
S	-104.633607	39.09787
S	-109.014606	47.743542
S	-109.213653	35.707724
S	-109.872849	34.124402
S	-108.101562	32.829432
S	-105.180358	36.738966
S	-105.623154	45.79234
S	-108.667107	37.807512
S	-103.672418	43.822339
S	-106.458807	45.685997
S	-106.849529	36.968611
S	-111.28491	34.693909
S	-105.965466	45.965179
S	-105.333502	39.246446
S	-109.331745	47.961783
S	-103.965487	44.46095
S	-110.810048	34.089127
S	-107.714929	32.892565
S	-110.322047	40.535921
S	-104.191223	39.38816
S	-107.2269	44.722891
S	-105.344082	39.947404
S	-108.829974	34.031056
S	-104.471429	37.032648
S	-109.791504	33.774938
S	-110.778327	34.472309
S	-111.159098	34.483541
S	-112.150878	36.350804
S	-106.958267	45.985548
S	-105.460975	45.525503
S	-102.414204	43.189552
S	-103.939867	44.33169
S	-105.411724	39.609808
S	-108.15959	32.862512
S	-109.057157	33.625508
S	-108.265419	46.31346
S	-105.263341	40.468634
S	-109.079032	38.502793
S	-109.833443	33.556219
S	-108.281284	33.406189
S	-106.461666	37.601743
S	-103.316617	44.108436
S	-104.720254	44.421651
S	-109.35615	33.673076
S	-104.967689	38.583518
S	-105.35344	35.478
S	-106.672228	45.684678
S	-110.429207	34.313609
S	-112.612506	37.562501
S	-109.836176	32.628988
S	-112.162429	34.742853
S	-104.121687	44.45836
S	-109.434499	34.008201
S	-110.847109	34.42975
S	-104.233117	44.253636
S	-105.432776	35.761439
S	-105.407136	35.890011
S	-103.45538	44.200378
S	-109.032306	46.707867
S	-108.261364	33.480618
S	-113.067806	35.914769
S	-111.55154	35.236913
S	-109.562384	33.704751
S	-108.455675	37.604703
S	-105.609249	38.201461
S	-105.396475	40.40034
S	-109.086301	46.700619
S	-109.951486	34.207359
S	-106.089227	36.574999
S	-104.040747	44.005869
S	-110.84271	34.503116
S	-105.342473	40.159919
S	-105.318907	38.539416
S	-106.944806	36.64843
S	-111.489403	34.346201
S	-104.993462	37.222048
S	-108.157437	33.379128
S	-110.472204	34.346604
S	-104.547579	44.360352
S	-105.062643	38.115021
S	-105.829357	45.411801
S	-108.769156	35.946973
S	-105.407549	36.119614
S	-109.907847	33.466755
S	-106.067328	45.618294
S	-103.530545	43.585861
S	-109.133455	36.424357
S	-105.485928	44.500602
S	-106.287705	45.293013
S	-113.092377	35.900876
S	-106.131877	45.239655
S	-109.461978	45.668593
S	-104.752142	45.725592
S	-103.583283	44.327082
S	-112.3515	37.438369
S	-101.171709	43.086609
S	-108.390121	46.308306
S	-112.134078	36.232911
S	-105.093694	37.075615
S	-105.186795	39.047127
S	-107.355364	44.840211
S	-105.729838	35.644922
S	-103.910582	43.457115
S	-111.653735	37.948926
S	-102.387988	42.96589
S	-104.658693	37.286221
S	-109.243464	47.156001
S	-112.226077	35.097983
S	-106.638188	45.636801
S	-105.775347	35.627041
S	-109.797898	33.817974
S	-109.287997	45.733269
S	-108.695691	46.257465
S	-107.735612	32.823172
S	-109.420382	37.812594
S	-108.187563	33.023116
S	-107.791575	32.93533
S	-107.511783	33.682824
S	-103.562852	44.10624
S	-112.646221	37.434418
S	-104.524505	44.464951
S	-105.770911	36.067765
S	-107.011776	44.990841
S	-104.139803	43.944357
S	-105.290243	40.65527
S	-107.398117	37.386438
S	-107.908373	33.34069
S	-109.305	33.882718
S	-105.45662	35.797933
S	-108.452858	33.513003
S	-106.389217	36.441464
S	-104.589111	39.13887
S	-110.099371	34.002114
S	-108.414771	47.348135
S	-103.860885	44.063276
S	-104.334169	44.78554
S	-105.557322	36.784623
S	-107.940335	33.091652
S	-104.543063	42.584616
S	-109.181057	46.210711
S	-111.70333	34.975189
S	-107.768855	33.092344
S	-104.838824	44.455549
S	-109.688523	33.613718
S	-109.799378	40.900098
S	-109.231971	33.468725
S	-109.48211	46.721801
S	-105.321715	40.062659
S	-104.837822	37.08966
S	-105.454574	40.656752
S	-112.069463	35.22412
S	-105.353209	35.905411
S	-106.786179	45.29197
S	-104.164476	42.876441
S	-106.997287	36.810299
S	-102.770401	42.804031
S	-105.590386	42.357902
S	-105.057504	42.791734
S	-103.47721	43.405884
S	-109.801575	33.33915
S	-103.705199	43.369975
S	-109.43759	47.810626
S	-107.537391	37.336706
S	-109.858888	32.647995
S	-108.571155	33.991552
S	-107.775025	37.562095
S	-110.866216	34.288773
S	-108.840207	47.700464
S	-103.409323	43.979567
S	-111.617631	35.024176
S	-107.58943	37.323953
S	-106.091235	45.399155
S	-105.353496	38.972934
S	-103.841552	43.978155
S	-109.687266	33.696387
S	-106.410842	45.951456
S	-105.10472	36.510376
S	-109.047817	33.88385
S	-109.413304	33.7524
S	-105.483175	40.165347
S	-105.219262	39.423827
S	-112.103327	36.274706
S	-108.080014	33.2012
S	-108.429404	33.763942
S	-108.850893	47.611593
S	-105.137103	39.021556
S	-111.224269	34.667091
S	-104.686455	36.741959
S	-110.373947	34.189559
S	-112.054199	35.393696
S	-108.563847	46.4021
S	-112.229554	36.634575
S	-109.043596	33.340517
S	-108.802977	47.675821
S	-105.31238	39.398685
S	-110.368	34.12981
S	-105.715319	35.622702
S	-106.763591	36.2296
S	-108.339691	33.850905
S	-105.615298	42.409727
S	-105.447473	39.029743
S	-105.743183	35.635504
S	-110.887003	34.468774
S	-110.430589	34.24622
S	-111.574567	34.835766
S	-107.837718	37.366982
S	-106.056803	46.109159
S	-103.676286	44.015641
S	-112.147124	35.095121
S	-111.954307	36.154485
S	-105.966691	36.551063
S	-108.098283	35.129262
S	-111.786971	35.02356
S	-103.302062	43.845168
S	-107.344189	35.497414
S	-104.226225	39.413944
S	-108.557099	47.018451
S	-104.862368	37.408842
S	-107.922513	37.316051
S	-105.348878	40.678493
S	-110.352934	34.008185
S	-105.110802	39.145245
S	-104.993402	39.242339
S	-104.577224	44.739487
S	-105.458534	39.740314
S	-111.334757	34.785432
S	-110.187367	34.129643
S	-107.278566	36.810616
S	-105.296929	37.677093
S	-108.495894	33.920924
S	-103.88137	44.30358
S	-103.60033	43.688044
S	-109.358956	33.457642
S	-105.922312	38.579066
S	-108.837243	34.091194
S	-106.301362	45.601953
S	-108.261925	32.94586
S	-105.375343	38.721915
S	-109.022452	46.74583
S	-111.916788	35.959361
S	-105.462892	32.840155
S	-105.192009	36.115602
S	-109.106009	33.070359
S	-105.012791	36.743651
S	-107.868015	33.346127
S	-109.354588	33.283234
S	-108.08567	33.394585
S	-105.097615	39.036116
S	-107.933244	32.948302
S	-106.805121	36.306524
S	-108.287722	37.429206
S	-104.999228	42.982667
S	-112.096587	36.296111
S	-105.673081	42.558769
S	-105.354401	42.244526
S	-107.562095	35.327316
S	-103.638855	43.750223
S	-103.501682	43.994548
S	-104.36316	44.029057
S	-108.987109	36.089855
S	-104.491324	44.656541
S	-106.530381	38.032648
S	-108.444214	46.355812
S	-103.940226	44.151887
S	-109.40852	33.389807
S	-111.869458	35.484524
S	-106.138254	36.731964
S	-104.844421	44.466105
S	-106.161835	45.675297
S	-106.035803	36.593783
S	-103.371219	42.560425
S	-106.980019	45.41352
S	-104.013738	44.477098
S	-112.328877	35.184718
S	-111.975854	35.419882
S	-105.608405	33.402528
S	-103.312539	41.447187
S	-107.830824	33.446753
S	-106.734611	35.886611
S	-104.618073	39.065235
S	-106.549176	35.743386
S	-106.298534	35.006794
S	-106.796586	36.283481
S	-112.3259	36.575905
S	-108.017775	33.543151
S	-109.005358	33.812631
S	-105.88682	35.760397
S	-111.045116	34.32663
S	-109.824811	34.02806
S	-109.068832	47.244311
S	-107.20342	37.317999
S	-111.077521	34.361315
S	-104.622639	39.113535
S	-106.777451	36.239468
S	-113.475143	37.461879
S	-109.203965	35.735708
S	-108.345337	38.070756
S	-106.379812	34.941282
S	-105.226356	38.967867
S	-109.309688	47.957323
S	-108.608648	37.70345
S	-105.321683	38.931386
S	-105.339086	39.725567
S	-104.872997	39.28552
S	-107.990089	33.345911
S	-105.369963	39.043604
S	-107.107693	36.855922
S	-111.134174	34.065496
S	-109.657207	45.964072
S	-110.252734	40.549375
S	-109.129608	33.498184
S	-111.463794	35.101756
S	-109.581605	45.690739
S	-105.533892	36.223877
S	-105.724134	33.273031
S	-105.378372	35.503483
S	-105.292115	35.920107
S	-105.267852	36.68124
S	-111.505138	35.043214
S	-109.321658	33.69169
S	-112.127059	35.299437
S	-109.814326	33.330151
S	-105.102915	37.450931
S	-103.958373	44.060515
S	-109.817413	32.645009
S	-111.596821	34.763114
S	-111.824506	46.989958
S	-110.562687	34.248864
S	-108.350716	35.153366
S	-108.47772	32.65753
S	-104.742926	45.715417
S	-109.835943	32.607107
S	-104.77524	36.708461
S	-112.257563	36.39175
S	-105.953888	45.182391
S	-105.451925	40.341754
S	-105.349665	35.651184
S	-105.371997	37.022904
S	-105.063715	36.818148
S	-105.993553	45.097954
S	-110.471585	34.267478
S	-109.068997	33.372989
S	-107.953154	34.31016
S	-107.205758	34.004131
S	-112.446705	36.464291
S	-111.37937	34.374365
S	-109.692509	33.584435
S	-111.325046	34.793744
S	-105.345838	36.410403
S	-109.045406	47.476699
S	-111.063011	34.519736
S	-109.539275	45.804625
S	-109.030183	33.787429
S	-105.313425	42.375755
S	-103.685334	42.750873
S	-108.681971	47.921254
S	-108.668195	33.644008
S	-109.231205	36.503289
S	-105.320645	38.155583
S	-105.31751	36.408878
S	-103.777948	44.003239
S	-109.103725	45.637313
S	-105.309951	39.340696
S	-108.826393	34.051316
S	-111.477358	34.513293
S	-109.707613	33.335075
S	-104.979656	38.922427
S	-105.493916	40.797182
S	-106.351665	34.738816
S	-104.987659	36.40507
S	-107.062794	45.869009
S	-112.164285	36.658547
S	-112.249679	37.725659
S	-111.001278	33.881209
S	-104.945801	37.437772
S	-109.250694	33.714578
S	-105.578697	40.905452
S	-106.723405	45.332133
S	-104.656337	37.049701
S	-105.313175	40.105242
S	-105.544239	32.707502
S	-104.830433	36.993533
S	-103.634007	44.095963
S	-106.786756	35.925177
S	-108.988389	35.74724
S	-109.64128	34.165794
S	-105.474257	39.968549
S	-108.955161	33.624738
S	-106.364507	35.18306
S	-108.439449	34.1396
S	-107.000925	37.224566
S	-111.48075	35.001029
S	-109.253759	35.846696
S	-112.121887	35.053533
S	-106.684253	35.744042
S	-103.488421	43.993893
S	-111.528449	34.478801
S	-111.752593	35.0476
S	-108.372879	33.256998
S	-108.647853	33.936548
S	-108.603574	33.773233
S	-106.56313	45.259891
S	-109.716762	33.639445
S	-104.729386	37.304536
S	-109.637461	33.276674
S	-111.318824	34.401574
S	-107.779967	46.55648
S	-112.336452	36.666597
S	-109.502803	45.824877
S	-105.406891	35.473729
S	-107.770194	33.569509
S	-109.927344	32.685744
S	-109.3464	33.390933
S	-108.131033	32.938366
S	-107.753085	33.251224
S	-108.315462	33.340927
S	-106.893342	37.098973
S	-108.844788	33.768445
S	-107.127752	34.019208
S	-105.329694	36.411186
S	-105.338616	42.311521
S	-103.835363	44.068947
S	-105.288271	39.73751
S	-107.956166	38.283495
S	-108.966811	46.794972
S	-112.129083	35.387678
S	-110.838849	34.177519
S	-112.152958	36.793274
S	-105.728612	33.17813
S	-103.747009	43.738766
S	-106.374756	45.686575
S	-107.993462	33.191155
S	-112.02206	35.246725
S	-105.884789	44.921807
S	-107.476365	33.875747
S	-107.663631	45.961736
S	-105.578454	39.760843
S	-103.559218	43.343324
S	-106.093161	36.711231
S	-108.779213	33.398244
S	-110.928622	34.475513
S	-107.655356	46.511437
S	-107.000838	36.769359
S	-107.368614	37.060143
S	-105.39571	37.860092
S	-105.171606	39.033138
S	-109.0674	47.834632
S	-105.544418	32.987513
S	-108.533123	32.711911
S	-104.436621	45.821636
S	-108.400885	33.689167
S	-111.159518	47.044718
S	-109.704657	33.820606
S	-111.462753	34.711287
S	-107.420075	33.585302
S	-109.333351	33.758431
S	-103.564259	44.055844
S	-111.638287	34.901505
S	-107.280804	37.373514
S	-110.312145	36.637356
S	-108.385446	33.077042
S	-113.173199	35.759193
S	-105.470109	32.776923
S	-106.578651	45.6622
S	-108.285504	47.558428
S	-103.304394	42.611892
S	-109.665853	34.190586
S	-109.648281	34.065409
S	-111.282969	34.493155
S	-105.642679	33.283587
S	-108.956012	36.49903
S	-105.588056	35.408806
S	-112.223873	36.418395
S	-109.102239	36.1125
S	-105.635382	45.325945
S	-111.933376	47.210424
S	-108.058638	33.149834
S	-105.440444	38.511132
S	-108.132384	32.963268
S	-109.808913	33.871035
S	-111.680794	35.159539
S	-108.590806	33.218648
S	-108.291641	35.518468
S	-104.790435	36.836688
S	-105.032961	37.008298
S	-106.278583	36.407964
S	-105.843302	35.958121
S	-106.509893	35.691909
S	-111.168128	34.623815
S	-108.334658	47.56172
S	-108.329275	47.693059
S	-106.016231	45.302889
S	-109.188289	33.673534
S	-102.476972	43.146906
S	-107.760256	38.107915
S	-110.494256	34.366815
S	-106.591552	35.82504
S	-108.431267	34.038685
S	-111.712818	35.288793
S	-107.662459	33.878316
S	-104.438704	44.201959
S	-105.055648	38.645192
S	-106.943702	45.968056
S	-105.177021	36.511191
S	-108.961317	45.706511
S	-106.38827	37.946476
S	-108.102198	33.124899
S	-108.825223	36.057838
S	-106.696547	36.296164
S	-109.756487	34.117622
S	-107.296222	45.924236
S	-109.728038	33.799128
S	-103.93216	44.4746
S	-110.944372	34.562535
S	-103.904249	44.012303
S	-104.822824	39.108648
S	-111.49299	34.720176
S	-111.300427	34.442651
S	-104.8179	44.709982
S	-105.52765	40.66586
S	-104.685603	36.956873
S	-105.536491	45.176265
S	-107.393054	37.21675
S	-105.094064	37.0354
S	-108.375651	34.005602
S	-105.481095	35.820731
S	-108.875032	35.995236
S	-108.788411	33.977676
S	-101.835898	43.27753
P	-115.382722	47.400163
P	-121.213268	41.054593
P	-120.890664	39.655976
P	-118.639031	36.11061
P	-116.107694	47.288696
P	-119.957502	44.427427
P	-122.550689	42.217973
P	-120.193709	38.351888
P	-120.980402	46.667439
P	-116.162607	44.935598
P	-115.819488	46.023814
P	-118.142348	45.025482
P	-119.007416	43.854865
P	-120.649374	38.866845
P	-119.08129	45.149069
P	-121.119893	40.3477
P	-115.941718	48.510322
P	-119.549061	43.893279
P	-114.347434	48.819165
P	-117.335598	47.49439
P	-121.953164	42.285433
P	-121.853822	41.267147
P	-123.182103	40.135939
P	-117.31153	48.211719
P	-115.474328	48.053726
P	-120.795077	42.994993
P	-121.025597	43.018748
P	-117.376077	48.165392
P	-117.586384	47.459814
P	-118.803204	44.758273
P	-120.535595	39.965164
P	-116.505488	44.826542
P	-114.838637	47.334482
P	-121.556446	42.418963
P	-116.866392	44.654526
P	-120.675618	38.837665
P	-121.033732	39.986406
P	-120.295596	47.133328
P	-120.984151	46.138531
P	-121.926512	43.398692
P	-117.859007	47.919033
P	-119.208256	48.30377
P	-120.841292	40.771534
P	-121.587067	44.873443
P	-119.963552	38.335058
P	-121.058206	43.665807
P	-115.993694	48.601054
P	-114.937186	48.324207
P	-123.117824	41.688071
P	-119.337409	48.46144
P	-121.448043	46.002303
P	-120.507692	42.496275
P	-120.392685	38.524042
P	-120.215122	48.283031
P	-118.297585	48.079909
P	-121.594588	44.609307
P	-118.83455	44.474086
P	-119.552395	45.045599
P	-115.929646	47.694129
P	-121.376123	43.548975
P	-123.261513	40.956003
P	-122.064367	41.313283
P	-122.814422	41.6584
P	-120.848378	42.551192
P	-120.628262	38.820916
P	-121.819017	41.238602
P	-121.62663	45.904987
P	-119.812799	37.772592
P	-121.39253	41.537743
P	-122.682495	39.934224
P	-121.602065	42.683636
P	-114.973782	43.594048
P	-117.214348	47.882971
P	-116.81481	47.350893
P	-115.426089	45.444368
P	-112.891838	47.014136
P	-120.970421	41.28233
P	-115.366064	48.37941
P	-118.864672	44.266039
P	-120.249453	38.467217
P	-118.454175	45.134352
P	-123.37295	40.520005
P	-114.826388	47.158228
P	-121.438039	45.941076
P	-121.345106	40.741427
P	-123.134324	42.140562
P	-118.833117	44.238199
P	-120.492795	39.683268
P	-122.98477	39.514629
P	-121.083445	46.064843
P	-115.748881	45.778492
P	-123.32418	40.557827
P	-116.077259	43.789431
P	-121.155108	40.699036
P	-119.602845	45.104211
P	-121.003836	42.215997
P	-120.572655	42.217367
P	-121.293767	39.871852
P	-120.703543	44.575446
P	-121.538462	44.126873
P	-121.651895	44.22435
P	-121.25268	39.472671
P	-118.887872	44.190429
P	-120.777197	39.272307
P	-121.037056	40.489887
P	-118.254871	48.610953
P	-114.238443	46.132312
P	-120.256658	41.647787
P	-122.980439	41.8775
P	-120.734765	39.156713
P	-121.239917	39.972343
P	-121.865961	43.488313
P	-122.266009	42.044446
P	-120.513738	40.031952
P	-121.754929	40.645377
P	-122.866233	42.631077
P	-121.44717	44.052428
P	-115.9063	43.939826
P	-117.153693	44.883211
P	-122.692683	42.689219
P	-121.141372	40.069993
P	-115.767602	45.755955
P	-118.038178	44.604675
P	-120.498011	47.71263
P	-115.668806	48.760421
P	-112.179031	46.988432
P	-123.668976	41.421742
P	-117.816966	48.073306
P	-121.467067	40.363025
P	-120.926674	46.880069
P	-121.264349	40.816314
P	-114.71188	45.64777
P	-119.310477	37.125669
P	-122.283888	40.997357
P	-121.424523	39.710203
P	-118.500137	48.211191
P	-118.706198	48.470294
P	-120.32711	38.742408
P	-116.227018	46.423287
P	-117.249757	45.704237
P	-118.763086	44.52173
P	-121.411504	41.502568
P	-120.429059	43.988515
P	-115.837797	43.837272
P	-121.526721	44.791448
P	-117.215611	45.310948
P	-121.51294	45.025718
P	-120.448523	47.913197
P	-120.851419	40.449852
P	-121.008115	43.796443
P	-119.048218	45.070398
P	-120.300062	44.415438
P	-120.557952	47.494874
P	-115.380101	47.426966
P	-121.772282	40.450465
P	-118.637149	45.212617
P	-113.784767	46.478821
P	-120.83256	44.554155
P	-121.613824	44.487244
P	-119.704673	45.0606
P	-117.587955	45.642083
P	-122.447688	41.176172
P	-118.931878	48.592137
P	-120.937146	40.020004
P	-120.941251	42.444403
P	-115.517444	45.269608
P	-120.906984	39.461833
P	-118.17605	45.469939
P	-118.683542	36.132389
P	-117.71731	48.978904
P	-121.119751	42.129353
P	-117.097401	47.843707
P	-118.578081	44.090382
P	-114.654259	45.353364
P	-119.41236	44.35318
P	-121.393056	45.727215
P	-121.810394	42.610168
P	-121.446676	45.174425
P	-120.196666	44.229124
P	-122.231782	41.502453
P	-123.463603	40.707433
P	-122.911663	41.46512
P	-114.870084	46.023824
P	-118.403565	44.150216
P	-119.855488	48.362554
P	-123.312965	43.035073
P	-114.756161	45.804318
P	-121.546523	44.246933
P	-114.979104	48.474806
P	-121.451269	44.413891
P	-115.278452	48.277319
P	-118.147183	44.723368
P	-122.245365	41.701697
P	-120.942896	46.274607
P	-117.044054	44.923425
P	-121.254357	40.620237
P	-117.604111	45.896436
P	-118.020613	47.729217
P	-123.313422	42.352587
P	-120.112662	38.403194
P	-123.113869	41.869124
P	-119.123589	44.596616
P	-115.747594	44.891211
P	-120.093237	44.970739
P	-121.579668	41.081958
P	-118.861843	48.932951
P	-119.333288	37.061709
P	-114.534449	47.04469
P	-120.578611	38.833989
P	-117.43621	44.969747
P	-119.984693	48.317807
P	-120.31487	38.714031
P	-121.026149	43.624275
P	-120.179492	48.183155
P	-116.245049	48.76108
P	-122.24307	41.643238
P	-121.883668	41.580888
P	-117.942258	44.719283
P	-116.296485	45.14846
P	-116.753982	45.341375
P	-121.345207	43.426686
P	-121.460528	41.539015
P	-122.806654	41.247122
P	-117.967856	48.46134
P	-122.795667	39.953721
P	-120.162613	37.835811
P	-114.329278	45.981789
P	-113.361344	46.891595
P	-121.361183	43.530442
P	-123.527374	41.168464
P	-121.416083	45.598907
P	-121.416095	41.315284
P	-120.597601	47.817751
P	-119.683102	37.522946
P	-117.432909	47.910124
P	-120.578942	40.234617
P	-119.597606	44.127856
P	-121.376044	42.222797
P	-119.161868	43.984214
P	-120.919518	46.234652
P	-115.828171	44.245256
P	-118.901188	48.407032
P	-121.848859	43.142855
P	-123.320309	41.837337
P	-121.819601	43.693646
P	-120.636587	40.207838
P	-118.248474	44.661136
P	-121.18549	43.872111
P	-121.271225	45.886287
P	-116.860095	45.138426
P	-121.000197	43.5917
P	-123.090838	42.137348
P	-115.888299	43.723878
P	-118.040616	48.519473
P	-121.856571	42.855974
P	-122.695976	41.262885
P	-120.536701	44.32756
P	-120.884291	39.153997
P	-123.321821	41.034816
P	-118.249287	44.703532
P	-113.697792	46.78475
P	-121.889493	41.331096
P	-120.132532	48.092112
P	-116.821782	48.159507
P	-122.921687	42.690512
P	-120.327025	38.449948
P	-120.968559	43.58347
P	-121.881561	41.071136
P	-120.270012	47.974468
P	-119.026488	44.52927
P	-119.225237	44.273967
P	-120.656103	42.036478
P	-121.749942	41.489513
P	-114.739247	47.277952
P	-121.820743	41.078768
P	-119.874351	37.58364
P	-118.756302	43.933161
P	-122.09417	42.405722
P	-120.176894	44.223352
P	-120.698275	42.01593
P	-118.818964	43.752456
P	-121.363383	40.355849
P	-114.003864	47.495292
P	-123.452772	40.749272
P	-120.15253	37.901795
P	-118.633818	48.254462
P	-119.40453	45.194907
P	-118.630973	48.28142
P	-121.331246	42.047731
P	-118.893717	44.023421
P	-119.092474	48.273944
P	-122.022711	42.00872
P	-121.553981	39.91697
P	-117.072271	48.047364
P	-123.000817	41.605261
P	-116.033067	44.629735
P	-121.317923	41.409524
P	-118.213932	45.423761
P	-114.864022	45.937321
P	-121.934892	42.368524
P	-121.010839	46.392146
P	-115.939081	43.937207
P	-119.394346	43.859458
P	-120.821974	46.841146
P	-121.324449	39.884386
P	-119.806885	44.380881
P	-120.918821	39.31584
P	-117.446085	47.772562
P	-116.449361	46.616103
P	-120.357004	48.383567
P	-121.838534	41.443821
P	-120.491034	44.506173
P	-117.682474	45.070428
P	-121.061003	46.944021
P	-118.807452	44.78079
P	-120.767506	38.966522
P	-120.179477	44.328528
P	-119.107962	48.393509
P	-119.434304	45.015619
P	-121.217293	41.179023
P	-118.232579	44.626079
P	-121.013792	46.575267
P	-118.901612	45.094297
P	-120.839995	43.595707
P	-119.692773	43.898441
P	-120.322669	48.336863
P	-121.315587	45.342283
P	-121.452441	39.621554
P	-121.647986	40.768744
P	-121.461386	39.941792
P	-121.98126	42.773505
P	-118.701216	48.295574
P	-115.796275	44.120641
P	-121.893848	42.912871
P	-119.474254	43.877368
P	-120.544945	48.206005
P	-115.196673	48.507686
P	-121.803179	42.474908
P	-116.791884	46.930444
P	-121.95095	40.71009
P	-120.817793	47.335504
P	-119.820311	38.67804
P	-116.747964	47.485541
P	-115.110139	43.600651
P	-118.617788	36.043714
P	-116.855951	47.916129
P	-120.99469	40.20988
P	-118.019707	45.841258
P	-123.223612	40.614911
P	-118.133736	45.236431
P	-119.781857	43.772325
P	-121.069987	40.537606
P	-117.722878	45.452868
P	-115.914045	43.853668
P	-120.319183	41.696575
P	-122.787135	39.617786
P	-116.486714	45.859765
P	-119.336895	37.368837
P	-120.276552	42.384986
P	-116.130478	45.759382
P	-120.826106	38.917295
P	-121.176859	43.135555
P	-118.911931	36.834179
P	-120.214744	38.776986
P	-122.218339	42.10006
P	-117.991648	48.05047
P	-115.455749	43.719127
P	-121.909734	40.86398
P	-120.613537	44.488415
P	-115.967948	44.517119
P	-115.86535	48.712442
P	-117.318554	47.955138
P	-115.813509	44.358815
P	-114.884462	48.725022
P	-120.151604	42.208816
P	-123.015675	40.861951
P	-117.908897	45.657025
P	-121.027311	46.525484
P	-121.99478	42.377628
P	-121.485894	41.372216
P	-122.989064	41.118642
P	-123.072918	39.422653
P	-119.876503	48.28826
P	-123.146049	40.292805
P	-119.765928	48.316696
P	-114.466219	46.97893
P	-121.462289	41.601389
P	-114.259023	47.185729
P	-120.290584	38.01572
P	-120.513795	38.484724
P	-118.721959	44.164604
P	-118.455519	44.092198
P	-122.454953	42.318541
P	-118.895726	48.522575
P	-121.287237	43.222469
P	-115.979254	44.732104
P	-120.253424	42.272123
P	-120.211243	48.343821
P	-123.201938	41.133038
P	-121.419085	43.959239
P	-120.690998	44.46884
P	-118.141043	45.472979
P	-118.452702	48.485481
P	-121.178304	43.481526
P	-115.753429	44.104509
P	-121.283346	40.80859
P	-120.634962	42.602504
P	-119.519693	45.008148
P	-121.722117	40.836521
P	-121.445537	39.892022
P	-115.595154	45.422937
P	-119.170106	48.201781
P	-118.330269	48.130838
P	-121.485327	41.292265
P	-120.517598	38.37576
P	-114.934797	47.702666
P	-119.548124	43.824237
P	-120.199358	48.607477
P	-121.889673	42.851683
P	-121.275619	41.616539
P	-113.641069	46.863273
P	-120.819119	39.532317
P	-121.748763	41.195325
P	-118.037562	44.668905
P	-116.213491	44.903927
P	-114.193553	45.990118
P	-121.284935	43.721239
P	-122.501624	40.760897
P	-123.123518	42.066334
P	-115.192276	48.607684
P	-115.210599	47.613467
P	-121.54868	40.051096
P	-122.49631	40.923064
P	-118.820901	43.817562
P	-120.633583	47.313307
P	-118.486975	44.62036
P	-119.871465	44.257826
P	-116.644339	45.917883
P	-117.274064	48.166125
P	-114.603136	46.786729
P	-119.171945	44.035381
P	-119.1495	43.988875
P	-120.331495	44.258031
P	-120.572385	45.982105
P	-122.769153	40.574903
P	-121.570662	41.047089
P	-120.297912	44.051569
P	-123.079455	41.049885
P	-121.118148	40.670449
P	-121.216795	45.000446
P	-118.367968	45.172285
P	-121.455363	44.678122
P	-118.977874	45.104018
P	-120.77011	41.136808
P	-120.463134	44.39038
P	-121.186426	44.936923
P	-118.78345	43.978078
P	-114.987688	47.40603
P	-122.724556	42.625093
P	-119.162665	37.019145
P	-115.369614	48.773271
P	-120.672223	39.351135
P	-121.684886	43.648629
P	-117.109057	45.879859
P	-119.681352	44.409165
P	-117.426854	48.64368
P	-122.608438	41.596367
P	-121.723244	43.566721
P	-120.491664	47.746006
P	-116.414759	45.057464
P	-122.84563	41.000611
P	-118.616247	48.550726
P	-120.893808	42.756702
P	-118.478141	44.755996
P	-122.076972	41.179162
P	-121.477568	39.997095
P	-120.12685	47.997224
P	-122.876807	42.608265
P	-118.121018	44.64749
P	-121.24655	45.835329
P	-123.255326	42.689465
P	-118.823426	44.032955
P	-121.975238	43.015147
P	-122.114013	42.104095
P	-121.451614	45.885405
P	-122.628077	40.756863
P	-116.157775	45.828185
P	-120.101715	42.083424
P	-118.866997	44.973097
P	-123.097922	41.351349
P	-122.976254	42.344624
P	-123.315712	40.926947
P	-120.882946	42.884084
P	-122.364743	42.688806
P	-115.371165	45.698436
P	-121.548295	40.159233
P	-113.947222	45.574633
P	-121.457598	42.569659
P	-121.309931	43.236996
P	-115.918463	44.591987
P	-121.145364	41.605807
P	-121.340486	43.363538
P	-120.63848	42.220303
P	-122.427323	42.800173
P	-122.890504	41.968947
P	-122.090912	40.736163
P	-122.504381	42.132642
P	-113.62524	46.846567
P	-118.538035	44.847456
P	-119.628758	43.986678
P	-120.271665	41.207026
P	-121.949826	40.575699
P	-118.977348	48.910949
P	-120.962735	41.981298
P	-120.746777	47.030006
P	-116.764149	45.053883
P	-122.320763	41.382638
P	-121.322159	42.271716
P	-119.434354	44.003437
P	-118.303837	48.723665
P	-121.093905	41.507853
P	-114.553032	46.717439
P	-113.030914	47.059306
P	-112.071568	47.041704
P	-121.317132	45.820671
P	-118.658225	44.932025
P	-120.137415	38.72061
P	-117.784592	45.498739
P	-121.150956	41.422007
P	-121.531201	39.896518
P	-123.018091	41.492621
P	-113.428981	47.066758
P	-120.922411	46.244061
P	-118.429869	48.191086
P	-116.83725	47.484365
P	-121.421723	43.848664
P	-120.452911	38.384842
P	-118.764764	44.184362
P	-119.178599	44.524164
P	-123.047155	42.483308
P	-115.053665	47.803583
P	-121.99117	42.353864
P	-123.007026	41.804703
P	-118.852123	48.530908
P	-117.350822	45.607772
P	-122.783879	39.436267
P	-119.611686	44.418266
P	-115.371995	43.188929
P	-123.017096	39.31108
P	-121.132925	40.52862
P	-119.387566	37.398922
P	-117.947131	48.947137
P	-123.161398	40.99563
P	-123.077251	40.700622
P	-120.333146	44.49555
P	-121.264732	43.903039
P	-122.430417	42.23874
P	-113.890609	46.161844
P	-120.174242	48.637476
P	-121.675815	42.387805
P	-123.305988	41.721301
P	-121.46701	45.91054
P	-121.851095	42.765373
P	-121.66324	40.800739
P	-122.724201	40.656578
P	-119.610177	37.422245
P	-120.935061	40.892863
P	-122.841809	39.958061
P	-121.598517	42.785571
P	-121.771451	40.643796
P	-122.971653	39.323818
P	-120.661975	42.309161
P	-119.765972	45.063899
P	-120.971534	45.981654
P	-121.254148	45.034322
P	-117.630443	47.854207
P	-119.044215	48.32982
P	-122.477074	42.601342
P	-118.580217	48.888907
P	-116.383308	44.866605
P	-123.25091	40.845971
P	-121.779877	43.143942
P	-118.560025	44.145269
P	-122.076525	41.520705
P	-117.729971	44.604469
P	-114.220626	47.181532
P	-120.409554	47.19081
P	-117.084997	44.986975
P	-119.864219	37.73318
P	-123.063436	40.364506
P	-123.145647	39.987249
P	-116.762624	44.699677
P	-122.882812	39.618472
P	-120.481047	39.192521
P	-121.634999	43.225106
P	-121.411631	45.480842
P	-116.763001	46.885684
P	-116.838385	47.043565
P	-121.053847	40.728243
P	-120.753496	39.14448
P	-116.59515	44.724389
P	-122.87193	40.840599
P	-121.400689	44.670687
P	-120.949452	39.808767
P	-121.70398	43.343883
P	-118.654874	36.238957
P	-120.726876	41.17011
P	-118.863427	43.821222
P	-121.020942	41.567074
P	-117.81725	48.389201
P	-121.247494	39.626598
P	-114.494433	46.794891
P	-120.556793	40.130869
P	-118.751055	48.480428
P	-122.701257	40.096557
P	-116.310434	44.615649
P	-122.751054	40.105099
P	-117.701011	48.000399
P	-115.025304	47.304821
P	-123.368795	41.223602
P	-118.561379	36.13319
P	-122.848023	42.967937
P	-118.727419	45.345239
P	-120.445009	38.795416
P	-115.118509	45.544219
P	-121.571103	44.314404
P	-121.873877	41.644891
P	-120.187104	38.253084
P	-121.05307	40.6991
P	-118.230843	44.749489
P	-118.626329	36.544238
P	-123.148126	41.062199
P	-121.013772	46.452284
P	-121.772886	41.640256
P	-118.688893	48.876693
P	-120.437602	39.020846
P	-121.466916	45.06446
P	-118.008384	44.650423
P	-114.598459	47.303742
P	-122.979768	40.723695
P	-121.614493	44.703635
P	-122.726625	41.596619
P	-114.713293	48.658995
P	-114.410538	46.787278
P	-120.727915	40.494119
P	-121.110698	39.7286
P	-121.553783	45.853684
P	-120.895741	40.169837
P	-120.210623	41.505225
P	-121.356489	45.19823
P	-115.933605	46.249871
P	-118.710829	45.154803
P	-116.20119	44.982567
P	-118.510849	48.928103
P	-116.413125	45.564404
P	-120.185347	44.408817
P	-115.210271	47.438746
P	-118.784621	44.757606
P	-120.331431	44.076351
P	-121.091343	43.495479
P	-119.800099	44.3453
P	-118.986867	45.293286
P	-121.307559	39.731192
P	-120.814725	47.246345
P	-119.846709	38.010024
P	-120.733349	45.89736
P	-119.45126	43.731679
P	-121.57057	44.417542
P	-116.923641	47.37416
P	-119.004019	44.557286
P	-120.799951	39.933874
P	-118.256823	48.917926
P	-120.344252	38.725687
P	-122.203859	41.513603
P	-119.74723	37.404005
P	-120.894819	39.068563
P	-121.403163	43.855179
P	-120.941837	42.108466
P	-120.669693	40.488365
P	-121.043513	43.674934
P	-119.598525	37.484115
P	-115.906759	44.086424
P	-121.444119	39.644244
P	-121.663955	41.127109
P	-116.409383	48.944364
P	-122.838799	41.728273
P	-120.885328	43.59955
P	-114.137055	46.516486
P	-113.729803	46.664581
P	-122.019763	41.190634
P	-118.294435	44.579653
P	-121.437986	43.128416
P	-118.333191	48.322901
P	-115.969457	43.843361
P	-116.801533	45.271089
P	-118.548546	45.406048
P	-117.16505	48.11829
P	-121.034974	42.974785
P	-122.356267	42.562644
P	-113.485584	47.06313
P	-118.559139	45.351542
P	-120.853617	46.892651
P	-119.039413	45.105756
P	-123.304583	41.236657
P	-122.983763	40.404423
P	-121.392428	45.192969
P	-121.667589	42.987353
P	-118.979427	44.544596
P	-123.304592	42.305119
P	-116.133853	44.178455
P	-119.085467	44.23896
P	-112.205275	46.96964
P	-122.671076	41.262997
P	-122.81799	39.618905
P	-118.717279	44.872861
P	-120.51001	38.554895
P	-114.701675	47.59275
P	-121.429882	44.679851
P	-121.419804	40.264806
P	-117.123214	45.812811
P	-116.447386	45.010229
P	-115.598422	44.109283
P	-121.338347	45.072782
P	-118.948911	44.664874
P	-116.218011	45.685987
P	-120.939977	40.224167
P	-120.832108	43.637423
P	-118.370708	45.537866
P	-120.723869	39.495322
P	-123.179521	40.236393
P	-118.312558	44.579459
P	-120.972719	46.49439
P	-116.933299	44.575317
P	-121.285225	39.506124
P	-120.494657	38.390724
P	-120.995404	42.900883
P	-121.54273	41.062804
P	-119.760149	37.490065
P	-123.33752	40.319781
P	-121.048705	41.021146
P	-116.404809	45.650231
P	-122.396592	42.069852
P	-120.902715	41.570174
P	-120.92788	42.744695
P	-121.559899	45.876781
P	-116.762126	45.381167
P	-120.649586	47.891678
P	-118.792971	45.292364
P	-121.215004	39.608758
P	-118.067877	48.461808
P	-122.807061	39.165779
P	-119.887765	37.531263
P	-118.405254	44.735784
P	-121.603104	42.877885
P	-114.37559	45.756511
P	-121.600762	43.576195
P	-121.848605	41.562137
P	-115.22377	43.602367
P	-114.934718	47.347007
P	-123.34914	42.53904
P	-121.933027	42.000697
P	-120.814583	42.12809
P	-121.064757	40.338981
P	-121.281302	40.799346
P	-120.960355	47.105063
P	-117.537762	45.946254
P	-118.960932	44.917227
P	-117.893315	48.419022
P	-119.129844	44.030393
P	-122.718712	39.799892
P	-122.609773	41.864257
P	-122.480271	40.712577
P	-120.777386	41.901742
P	-118.526414	44.0472
P	-123.306863	40.908009
P	-117.740037	46.171702
P	-121.75604	43.528364
P	-114.857962	47.600094
P	-122.848203	40.566513
P	-121.260475	42.394962
P	-120.855964	38.994036
P	-120.842606	44.500386
P	-123.353326	40.417698
P	-119.886547	48.378721
P	-122.75517	41.799866
P	-120.423288	39.579866
P	-120.355327	38.625465
P	-121.393705	44.759331
P	-122.767827	39.457791
P	-122.695795	40.537829
P	-122.782177	41.878997
P	-118.766904	44.648864
P	-115.142908	48.11683
P	-120.874778	39.972487
P	-114.881717	48.270111
P	-120.331293	41.708932
P	-121.007352	40.45273
P	-120.550561	38.357285
P	-119.06501	48.236355
P	-122.879056	41.128407
P	-120.657779	38.427824
P	-118.333164	44.395345
P	-120.561119	41.201832
P	-121.02202	39.847015
P	-120.90122	40.310968
P	-122.319785	42.317146
P	-115.188231	48.540024
P	-122.416181	41.315446
P	-120.796299	39.534285
P	-120.248972	37.885715
P	-122.697387	39.601111
P	-120.459077	44.013731
P	-118.680162	43.731287
P	-120.979702	40.083451
P	-120.911586	39.439378
P	-123.018598	40.907482
P	-122.689697	39.791053
P	-118.033056	45.602138
P	-123.20675	40.419494
P	-119.376973	43.954897
P	-123.125773	40.02184
P	-113.991975	47.311307
P	-122.769731	39.44877
P	-121.383324	40.367788
P	-115.922291	44.027259
P	-116.943356	47.590834
P	-118.915149	44.666634
P	-121.498811	44.43523
P	-118.814238	44.396451
P	-122.693036	40.600477
P	-118.001782	48.096341
P	-122.684137	39.118622
P	-121.239821	40.64067
P	-121.463738	42.942554
P	-113.422508	47.018956
P	-120.612503	39.264741
P	-121.595548	45.837381
P	-119.980363	44.953921
P	-120.370505	38.779883
P	-123.055095	40.320168
P	-121.650695	40.449589
P	-121.466919	45.453122
P	-118.080619	47.899862
P	-116.039717	43.683612
P	-121.178193	42.444104
P	-119.53236	44.13591
P	-122.276084	41.73456
P	-123.447704	42.532211
P	-118.038022	46.049812
P	-121.188627	46.25894
P	-115.789703	45.023389
P	-121.755928	42.563252
P	-117.413615	45.706188
P	-120.975552	40.351822
P	-121.452928	46.064686
P	-115.918974	43.948379
P	-118.612143	44.065138
P	-121.73795	41.398812
P	-120.003884	47.986731
P	-116.944986	47.534265
P	-122.405192	41.111653
P	-121.065047	46.524481
P	-120.351792	38.241718
P	-122.992374	40.3576
P	-122.906479	39.641367
P	-120.703627	39.496815
P	-120.35554	48.587311
P	-123.124595	41.853279
P	-115.719669	44.828838
P	-123.661253	42.126497
P	-121.703119	40.828355
P	-122.424989	42.394927
P	-118.238607	44.638063
P	-120.292657	38.405136
P	-120.270674	38.237819
P	-116.441522	44.903759
P	-122.839189	39.242951
P	-121.468208	40.029939
P	-120.35265	44.357239
P	-118.106999	48.588345
P	-120.975817	42.629509
P	-122.8778	42.598346
P	-120.801097	43.532566
P	-120.85415	40.170663
P	-122.128399	41.311359
P	-122.945832	39.87495
P	-120.435249	38.573617
P	-118.37017	45.148274
P	-121.816489	43.209887
P	-123.049006	41.14677
P	-122.361691	41.111501
P	-115.561363	48.218761
P	-120.672973	41.219936
P	-120.394807	39.922066
P	-120.184036	38.063717
P	-117.619829	45.893279
P	-121.678347	41.404397
P	-116.573342	47.459863
P	-118.593038	36.158476
P	-116.008527	44.759207
P	-120.070774	42.062221
P	-118.716686	44.567428
P	-120.321349	47.135816
P	-116.304075	44.592639
P	-114.14266	46.792978
P	-116.42694	44.991681
P	-120.658254	42.003058
P	-115.218271	45.548085
P	-119.10951	45.067418
P	-119.26204	48.484468
P	-116.308453	44.815933
P	-115.331299	48.650734
P	-121.777543	40.464357
P	-121.480265	45.2672
P	-116.416803	45.147169
P	-121.538028	45.050423
P	-120.715098	41.858806
P	-122.879467	40.593641
P	-121.559741	45.052309
P	-123.718715	40.849029
P	-118.624314	35.943559
P	-118.544003	44.150774
P	-118.696585	36.530515
P	-120.871286	40.484351
P	-120.723241	40.475372
P	-123.084331	40.870068
P	-119.770611	38.690765
P	-117.199852	44.9775
P	-122.023267	42.396503
P	-116.917111	45.001455
P	-111.681205	46.671824
P	-120.954903	39.317172
P	-117.142053	48.182611
P	-118.594974	48.116511
P	-121.118057	39.940956
P	-122.90763	40.690327
P	-118.103408	44.960015
P	-121.367468	40.731536
P	-116.404905	45.008617
P	-115.561269	44.092562
P	-115.99993	43.728399
P	-115.211521	48.368839
P	-122.963089	41.890865
P	-118.308261	48.209517
P	-120.791388	46.823285
P	-114.234224	46.475897
P	-121.196898	42.224757
P	-119.027359	48.949964
P	-121.321903	40.219337
P	-120.826323	47.067467
P	-120.217724	44.403267
P	-119.814337	48.493099
P	-122.066513	43.304735
P	-123.190832	41.360565
P	-117.125998	44.939695
P	-119.093632	36.971253
P	-122.766932	41.524778
P	-118.76212	43.714053
P	-115.336294	47.533243
P	-122.672422	39.983848
P	-117.365469	45.94062
P	-120.495769	38.489628
P	-119.501344	43.729226
P	-117.231606	48.121978
P	-121.898617	40.540701
P	-119.298042	43.805174
P	-115.407076	44.163882
P	-118.749811	44.645328
P	-116.151733	45.33532
P	-116.822343	47.341805
P	-121.484158	42.636334
P	-121.305654	45.330366
P	-118.812047	44.111411
P	-120.854036	42.561189
P	-120.329272	47.811192
P	-118.75445	44.7706
P	-121.350683	39.626815
P	-120.778749	46.082879
P	-122.162951	42.223903
P	-120.385333	44.052314
P	-122.599456	42.276141
P	-120.772514	39.549595
P	-121.007903	40.950456
P	-122.494016	42.376275
P	-122.48283	40.919778
P	-122.457922	42.118375
P	-121.582167	40.355427
P	-118.663701	44.611668
P	-116.269481	44.446305
P	-123.293731	39.654271
P	-115.377277	48.281879
P	-118.344218	44.074914
P	-115.634381	48.427009
P	-114.707177	46.789303
P	-114.025025	45.508506
P	-120.213558	48.241197
P	-119.780174	43.705501
P	-120.681528	42.267971
P	-115.388652	43.462618
P	-122.630757	42.24721
P	-121.590841	41.648244
P	-122.099772	42.685136
P	-118.200771	44.705665
P	-121.1082	46.058288
P	-123.227338	39.932552
P	-119.830055	37.975046
P	-120.942039	40.589927
P	-116.548719	44.924401
P	-115.71397	43.718269
P	-121.823876	41.272205
P	-114.59846	46.757373
P	-119.528477	44.183912
P	-120.440309	44.455237
P	-117.139443	48.13094
P	-114.654933	48.344352
P	-116.837486	46.871735
P	-121.266901	40.588432
P	-119.423454	45.108409
P	-122.225954	41.596747
P	-123.077052	39.4477
P	-121.411088	39.618155
P	-121.587927	41.493725
P	-114.715462	45.7127
P	-117.775049	48.279058
P	-121.572305	40.96246
P	-120.797594	41.295272
P	-121.653349	41.351802
P	-121.23062	43.145813
P	-120.315919	38.403154
P	-114.257401	46.425606
P	-120.257826	42.376481
P	-121.79157	42.693707
P	-121.090547	46.489631
P	-118.819412	36.805018
P	-121.068073	40.965274
P	-117.805054	48.855687
P	-123.167388	39.999642
P	-123.532398	40.799024
P	-120.450201	47.451658
P	-121.858655	43.522172
P	-118.060004	44.660742
P	-122.095581	42.634869
P	-121.243248	41.194746
P	-119.817345	44.4508
P	-120.878186	46.13044
P	-120.732016	42.212978
P	-118.377433	44.256317
P	-121.087447	46.262128
P	-121.329254	46.045524
P	-120.270268	42.134486
P	-122.924212	40.380878
P	-115.932869	44.337343
P	-120.916121	41.495608
P	-118.402473	45.329391
P	-120.856847	41.418709
P	-122.750839	42.026384
P	-121.643267	43.454031
P	-122.306988	41.18372
P	-120.068719	44.325146
-	-106.189613	38.319218
-	-108.312357	48.244518
-	-111.138731	42.261829
-	-120.937067	48.013218
-	-100.838074	37.553283
-	-97.887036	27.104437
-	-101.934284	38.1526
-	-123.344413	46.516516
-	-112.071241	43.351422
-	-104.729938	37.498656
-	-114.046003	37.193696
-	-107.908668	44.339945
-	-117.281349	37.78375
-	-103.329525	44.326242
-	-117.58813	37.120665
-	-104.691682	30.421196
-	-98.145348	43.63785
-	-101.730365	47.301895
-	-94.317013	32.221976
-	-105.50423	44.631776
-	-107.799484	40.389661
-	-123.395661	39.601851
-	-115.600138	37.553927
-	-96.221228	29.611859
-	-103.925868	45.351373
-	-116.433777	44.127339
-	-109.935865	42.469301
-	-108.896639	45.804993
-	-107.727735	48.009904
-	-100.181586	36.284711
-	-98.39992	34.204383
-	-96.496873	30.186034
-	-101.657938	37.010951
-	-112.243384	42.1428
-	-99.022414	34.097875
-	-113.326814	38.725558
-	-113.061655	32.366292
-	-112.785771	32.050996
-	-113.309937	47.475135
-	-108.84841	35.465616
-	-122.45838	44.43651
-	-95.066352	36.559557
-	-111.422637	32.733978
-	-109.253469	36.783044
-	-104.69211	30.490075
-	-111.60575	32.202389
-	-99.876465	39.459356
-	-98.27062	42.024607
-	-109.003178	46.242142
-	-115.418493	47.067045
-	-113.847716	37.72479
-	-109.062971	34.09112
-	-110.1765	43.159212
-	-107.007883	43.545063
-	-107.83037	37.667124
-	-113.596811	47.502053
-	-97.799159	30.056932
-	-96.914749	31.199192
-	-110.948106	46.613005
-	-94.001705	31.961804
-	-111.130401	35.593268
-	-111.606206	42.374207
-	-104.193871	46.028664
-	-104.101873	35.60386
-	-122.275786	44.612483
-	-108.434022	41.562305
-	-104.396422	40.04063
-	-95.840012	33.044465
-	-99.412009	37.386726
-	-111.329947	32.635362
-	-99.288926	27.29102
-	-108.476253	46.205525
-	-103.135359	30.256528
-	-96.903814	36.851884
-	-110.79961	34.772668
-	-94.688076	31.58107
-	-113.289375	46.234984
-	-110.215422	47.997704
-	-100.207772	30.239399
[truncated: 9,606 more rows]
