# Supplementary material for: Exploring Climate Niches of Ponderosa Pine (Pinus ponderosa Douglas ex Lawson) Haplotypes in the Western United States: Implications for Evolutionary History and Conservation
Source: PLoS One. 2016 Mar 17;11(3):e0151811. doi: 10.1371/journal.pone.0151811 (PMC4795796; doi:10.1371/journal.pone.0151811)
Supplement: S2 Dataset — For each record, the haplotype number is provided (1–10, with 0 = non-ponderosa pine location), followed by longitude and latitude. The “Exclude” field indicates the haplotype models for which that that record was not used as an absence, because the haplotype number being modeled shared a location (within the same population as) the haplotype number(s) indicated. The original ponderosa pine genetic data used to derive these locations are available at the TreeGene public repository (https://dendrome.ucdavis.edu/tgdr/index.php); accession # TGDR035 (supplemental data). (CSV) [file pone.0151811.s002.csv]

Haplotype	Longitude	Latitude	Exclude
1	-122.570000	40.590000	5
1	-122.101926	42.030610	5, 9
1	-122.056335	42.088579	5, 9
1	-122.082039	42.080348	5, 9
1	-122.091758	42.051605	5, 9
1	-121.881038	42.951801	5, 8
1	-121.572971	41.691888
1	-121.564933	41.701020
1	-121.564200	40.540800	5
1	-121.518500	40.561700	5
1	-121.611700	40.345100	5
1	-121.026464	41.996481
1	-121.028653	42.006137
1	-121.008792	41.998292
1	-120.980201	42.008995
1	-120.963208	42.009469
1	-120.317500	43.375600	8
1	-120.110300	40.863300
1	-120.105543	39.609300
1	-119.880400	39.339800
1	-119.880400	39.339800
1	-119.634505	37.547706	5
1	-119.648433	37.550150	5
1	-119.640421	37.530308	5
1	-119.661083	37.539574	5
1	-119.681405	37.553711	5
1	-119.692013	37.568237	5
1	-119.644900	41.832800
1	-119.447300	43.765700
1	-119.088000	36.765700	5, 10
1	-119.068000	38.402700
1	-118.872900	44.973400
1	-118.681700	38.411700
1	-118.262700	45.685300
1	-117.675400	45.130600
1	-115.917500	45.450000
1	-114.236200	45.793600
1	-114.231900	45.899800
1	-113.946600	45.793600
1	-113.654217	45.648480
1	-112.736100	45.687700
1	-112.747800	45.698600
1	-113.603200	45.471500
1	-113.612300	45.459100
1	-113.585000	45.433900
2	-118.959300	34.666700
2	-118.007000	34.296500
2	-117.213400	34.234600
2	-115.657200	36.333600	3, 4
2	-115.474400	36.122300	4
2	-115.111700	35.626000	4
2	-105.558500	32.976000	3
2	-105.550100	32.962600	3
2	-105.560200	32.960000	3
2	-105.538100	32.971600	3
2	-105.374400	33.076400	3
2	-105.395300	33.066100	3
2	-104.761900	32.150400
2	-104.750000	32.147900
3	-115.656700	36.335500	2, 4
3	-115.218000	36.587900	4
3	-115.098069	38.066437	7
3	-114.952200	37.675900
3	-113.874500	35.064300
3	-113.742800	36.799400	7
3	-112.084000	35.833300
3	-111.667400	35.000300
3	-110.848200	38.073400	7
3	-110.823100	38.064200	7
3	-110.832000	38.073100	7
3	-110.519800	32.154400
3	-109.937700	40.614800
3	-109.411400	39.565700
3	-109.318900	32.031200
3	-109.309800	34.046000
3	-108.691395	40.579873	7
3	-108.675990	40.576420	7
3	-108.703800	40.578130	7
3	-108.579200	43.896000
3	-108.476800	37.508400
3	-108.400500	38.494600	6
3	-108.291400	39.965800
3	-108.292600	39.975600
3	-107.380000	44.130900	6
3	-107.100200	37.299000
3	-106.975200	37.170000	6
3	-106.903800	37.270300
3	-106.852100	44.100900
3	-106.595200	37.655900	6
3	-106.482000	41.023900	6
3	-106.376141	43.248277	6
3	-105.719900	36.137900
3	-105.605000	40.776000	6
3	-105.533800	32.975300	2
3	-105.555100	32.960600	2
3	-105.544200	32.966400	2
3	-105.540000	40.220000	6
3	-105.374400	33.076400	2
3	-105.377648	38.621067	6
3	-105.295678	41.185763
3	-105.049338	37.137257
3	-105.046046	37.148706
3	-104.938515	38.948352	6
3	-102.963000	36.833400
4	-115.657200	36.335000	2, 3
4	-115.614200	36.262000
4	-115.629000	36.260600
4	-115.641000	36.258700
4	-115.652800	36.262100
4	-115.667100	36.270900
4	-115.484200	36.123000	2
4	-115.219300	36.587800	3
4	-115.111700	35.626000	2
5	-123.672500	40.440400	9
5	-123.695600	40.412800	9
5	-123.684700	40.419000	9
5	-123.280800	42.288200	8
5	-123.172864	43.936432	8
5	-122.746800	40.681700
5	-122.570000	40.590000	1
5	-122.502500	47.107900
5	-122.057461	42.093371	1, 9
5	-122.087629	42.063119	1, 9
5	-122.090655	42.054352	1, 9
5	-122.099814	42.036475	1, 9
5	-122.059448	42.111895	1, 9
5	-122.077516	42.080429	1, 9
5	-122.091012	42.042890	1, 9
5	-121.881038	42.951801	1, 8
5	-121.608900	40.345500	1
5	-119.630345	37.546249	1
5	-119.646905	37.546625	1
5	-119.646612	37.533241	1
5	-119.635639	37.524963	1
5	-119.083500	36.766500	1, 10
6	-111.273400	46.329810
6	-111.197465	46.894191
6	-109.773584	45.602395
6	-109.774552	45.617419
6	-109.775468	45.642505
6	-109.765372	45.661650
6	-109.363564	47.129842
6	-108.627200	47.897800
6	-108.400500	38.494600	3
6	-108.285094	46.058983
6	-107.380000	44.130900	3
6	-106.975200	37.170000	3
6	-106.941400	42.171900
6	-106.595200	37.655900	3
6	-106.482000	41.023900	3
6	-106.378718	43.243490	3
6	-106.208481	38.904985
6	-105.800000	40.260000
6	-105.605000	40.776000	3
6	-105.564100	40.793800	3
6	-105.540000	40.220000	3
6	-105.381375	38.622001	3
6	-105.351200	42.369600
6	-104.938816	38.947208	3
6	-103.821700	44.202000
6	-100.064400	42.761700
6	-100.077800	42.775300
6	-100.008200	42.770200
6	-100.007000	42.799900
6	-99.990000	42.751100
6	-100.081100	42.784900
6	-100.114300	42.783600
6	-100.093900	42.786200
6	-100.374900	42.796500
7	-115.443500	38.438700
7	-115.097676	38.067111	3
7	-114.250853	39.013038
7	-114.088700	37.509600
7	-114.078600	37.501200
7	-114.013600	37.984000
7	-114.030900	37.975600
7	-114.034500	37.962900
7	-113.880100	39.874200
7	-113.866300	39.868700
7	-113.755300	36.804700	3
7	-113.768200	36.805000	3
7	-113.690900	38.090600
7	-113.552700	38.599000
7	-113.321200	39.380900
7	-112.807300	38.401100
7	-110.857100	38.072500	3
7	-110.822900	38.065700	3
7	-110.826000	38.068000	3
7	-110.830000	38.073100	3
7	-110.845700	38.070500	3
7	-108.680110	40.573773	3
7	-108.707989	40.580357	3
8	-123.278500	42.288700	5
8	-123.122910	43.892432	5
8	-123.341209	43.939294	5
8	-123.122910	43.892432	5
8	-123.099021	43.991693	5
8	-122.784416	43.873288	5
8	-123.169564	43.902124	5
8	-123.167550	43.934261	5
8	-121.881038	42.951801	1, 5
8	-121.393414	42.968442
8	-120.427800	47.598600
8	-120.317500	43.375600	1
8	-120.315200	43.385600	1
8	-116.673995	47.616854
8	-114.341400	48.838600
8	-114.321700	48.822300
8	-114.280300	48.786800
8	-113.526032	46.961392
8	-113.322070	47.003133
8	-113.273000	46.352600
8	-112.882800	46.940600
8	-112.902200	46.947200
8	-112.025600	46.513500
9	-123.672500	40.440400	5
9	-123.684700	40.419000	5
9	-122.090514	42.055756	1, 5
9	-122.101767	42.031591	1, 5
9	-121.545783	37.188017
10	-119.085700	36.765800	1, 5
10	-118.533783	37.300517
10	-118.544433	37.295883
0	-100.015320	40.522689
0	-100.581200	41.901495
0	-100.691773	36.701042
0	-100.462204	29.116573
0	-115.888761	35.840470
0	-104.156392	35.178803
0	-102.107616	47.421684
0	-104.422050	41.266424
0	-110.482590	37.621868
0	-108.509697	38.936569
0	-103.844470	47.591535
0	-102.267396	36.790153
0	-99.447483	34.320540
0	-103.645111	37.531391
0	-96.957269	44.556997
0	-119.375893	43.206848
0	-120.540604	36.767113
0	-103.764990	29.306965
0	-99.646284	46.522752
0	-102.359501	37.080331
0	-95.808493	34.373752
0	-108.445407	35.812751
0	-105.028038	42.366785
0	-113.624576	33.289559
0	-110.280152	34.606801
0	-97.616481	35.517907
0	-104.667744	41.323287
0	-118.182414	34.872078
0	-101.673966	43.182737
0	-112.652966	41.332255
0	-116.170605	37.277716
0	-100.776608	48.421373
0	-118.024605	42.093730
0	-103.203390	39.408549
0	-117.672321	37.668227
0	-98.719191	38.296648
0	-106.230906	35.733739
0	-96.851309	35.456336
0	-98.548030	37.903401
0	-109.864824	46.309266
0	-97.466773	44.786486
0	-101.840194	35.252651
0	-103.080268	41.334540
0	-103.216032	43.527486
0	-96.255249	33.718019
0	-109.125818	48.079041
0	-108.809764	47.160708
0	-99.389430	29.068784
0	-113.280428	35.586321
0	-122.029534	40.530242
0	-94.629108	36.277715
0	-110.404239	33.077812
0	-106.885082	37.586898
0	-114.301290	46.250432
0	-98.315115	41.346378
0	-106.524730	43.604556
0	-120.413975	40.444759
0	-100.502050	30.910713
0	-116.793348	48.454063
0	-120.291199	37.314568
0	-120.492715	36.089938
0	-104.078008	34.112442
0	-98.383687	33.282336
0	-98.742231	44.039628
0	-112.214949	33.410685
0	-107.146438	38.638092
0	-117.824359	43.706824
0	-114.742674	39.725146
0	-113.682661	38.770485
0	-111.275976	33.200271
0	-99.641605	37.454221
0	-99.170696	36.114821
0	-120.475521	45.808821
0	-116.606474	38.816464
0	-102.638521	40.706464
0	-104.323702	38.811485
0	-112.822161	43.784065
0	-100.446037	36.122497
0	-108.199412	34.475065
0	-104.142401	41.340613
0	-109.635941	34.606605
0	-111.777017	43.198940
0	-111.199225	47.363041
0	-99.728853	40.246400
0	-109.836558	46.136977
0	-102.812888	34.716347
0	-122.771266	38.282410
0	-105.423502	34.741620
0	-98.205662	32.302247
0	-120.128584	36.737867
0	-102.703362	32.098480
0	-99.089368	47.187356
0	-98.648772	35.174062
0	-117.532091	39.416629
0	-99.389839	42.429952
0	-101.429038	39.386183
0	-102.346106	35.099986
0	-95.325967	38.076717
0	-100.201926	40.282136
0	-95.450417	35.128261
0	-112.829230	39.778356
0	-113.575831	38.946448
0	-123.811621	42.996803
0	-105.434949	33.896426
0	-121.395644	38.278307
0	-115.162540	35.903699
0	-119.290980	42.976772
0	-117.343069	37.264221
0	-112.169791	45.563975
0	-122.811316	42.463777
0	-114.175416	33.809863
0	-114.356762	43.186439
0	-120.111837	35.154191
0	-104.551672	42.498073
0	-112.462861	37.941535
0	-105.600100	48.012373
0	-97.001752	39.930301
0	-114.645378	44.454819
0	-103.673457	34.758780
0	-98.618395	31.015994
0	-114.228693	37.070096
0	-97.467142	35.636255
0	-98.328257	40.095737
0	-105.648496	42.089809
0	-103.162216	29.052340
0	-100.912932	44.965945
0	-122.259278	44.534046
0	-98.200078	27.284801
0	-119.640994	46.823230
0	-101.744148	34.001007
0	-109.658576	48.638617
0	-103.054648	32.156157
0	-123.017760	39.797498
0	-97.827349	32.826144
0	-100.343607	41.182149
0	-113.387611	39.135311
0	-109.400950	41.735206
0	-104.084233	41.888571
0	-109.131023	37.577279
0	-120.868212	41.247126
0	-99.789684	43.438156
0	-104.538973	31.089792
0	-117.421662	43.141480
0	-94.472517	29.957195
0	-120.025837	36.209411
0	-120.989854	42.165037
0	-100.413610	30.803302
0	-96.382026	40.677976
0	-96.235575	36.197758
0	-120.407922	41.830665
0	-112.311180	38.274932
0	-97.951037	43.678115
0	-117.814737	40.503685
0	-107.319078	35.288560
0	-113.054617	37.692470
0	-103.139311	30.779042
0	-114.783031	36.007120
0	-117.582199	39.564623
0	-108.191259	43.954293
0	-106.077761	38.127505
0	-107.343525	38.391776
0	-105.208816	43.490619
0	-109.155682	42.776383
0	-122.279671	44.015404
0	-103.900319	46.769774
0	-113.775743	39.330935
0	-102.894694	37.183970
0	-103.949930	33.342795
0	-106.744282	44.784779
0	-121.147467	45.701367
0	-115.039750	45.475121
0	-118.786915	35.772147
0	-106.879161	46.482281
0	-98.076212	42.261640
0	-95.405170	38.500909
0	-102.492761	32.482209
0	-112.819724	42.404118
0	-117.303297	46.977032
0	-119.700311	43.075761
0	-107.742167	41.386668
0	-106.331136	35.438749
0	-110.260793	47.107987
0	-111.047800	33.710433
0	-119.703761	47.783427
0	-113.183229	45.431584
0	-100.791091	47.301367
0	-106.203151	43.960148
0	-99.775804	46.014579
0	-113.989416	36.853465
0	-102.841753	42.005184
0	-113.562966	35.696629
0	-105.576531	44.165695
0	-106.263031	42.567420
0	-120.443413	48.478959
0	-99.614021	40.710394
0	-112.672107	43.879963
0	-104.042078	41.597860
0	-114.864363	42.366426
0	-112.582595	33.909932
0	-98.791131	42.007736
0	-98.417457	30.673079
0	-117.406713	35.506328
0	-97.076855	47.623873
0	-96.717229	45.058029
0	-116.749959	37.411017
0	-95.397159	34.810426
0	-106.213434	43.120900
0	-119.794643	37.020248
0	-109.363094	39.790765
0	-106.688749	42.264742
0	-109.652392	37.467979
0	-104.034984	43.018212
0	-101.007337	45.377848
0	-98.097219	30.367066
0	-108.079346	45.092907
0	-99.111525	34.126459
0	-112.902296	41.160606
0	-115.017603	41.466777
0	-102.081067	30.360269
0	-99.143525	40.655513
0	-119.166834	45.447509
0	-104.039731	32.004201
0	-110.872789	34.728642
0	-109.021455	36.547792
0	-118.915275	46.267356
0	-98.067522	48.024569
0	-116.312772	39.482535
0	-106.262503	32.342732
0	-119.016260	41.834573
0	-102.544767	32.709897
0	-109.476164	35.636392
0	-113.219084	33.722817
0	-106.049186	39.183378
0	-112.693397	36.363832
0	-123.994219	41.452487
0	-106.012334	32.681340
0	-105.521052	32.395578
0	-99.000188	41.697834
0	-98.187570	29.973057
0	-113.967564	41.182550
0	-108.615118	41.482509
0	-100.152707	48.439530
0	-97.571157	40.707356
0	-99.483597	40.564420
0	-104.996584	44.518335
0	-96.418101	37.912054
0	-109.830002	45.282615
0	-98.574407	36.923446
0	-120.478294	37.199445
0	-103.862618	40.277529
0	-121.905941	40.324001
0	-100.026712	39.702292
0	-102.314597	31.404073
0	-111.721966	43.118185
0	-99.433034	39.929971
0	-116.624141	44.192906
0	-122.398537	48.815616
0	-95.014459	32.544752
0	-96.576311	28.543738
0	-102.782479	35.539405
0	-101.063478	35.731919
0	-103.994689	41.122462
0	-111.654565	35.977618
0	-99.166390	45.361454
0	-94.842727	31.955382
0	-109.910589	38.075075
0	-100.945015	38.302769
0	-113.124771	40.030943
0	-117.472710	37.130852
0	-95.041682	37.473790
0	-100.812742	41.643237
0	-96.504610	43.872199
0	-113.952251	48.642525
0	-112.181914	45.559312
0	-117.277538	34.135187
0	-114.410894	46.266912
0	-121.454236	47.452476
0	-98.894062	32.878466
0	-112.604618	43.520053
0	-121.328485	37.730865
0	-121.371999	48.507458
0	-118.319158	43.189994
0	-97.600370	27.136809
0	-102.385113	34.377494
0	-119.012716	42.466019
0	-101.277100	40.576198
0	-117.500778	35.323002
0	-100.384154	41.839527
0	-97.680048	40.229473
0	-105.664436	34.474515
0	-109.872675	34.618284
0	-97.795302	39.483109
0	-110.684333	37.983358
0	-108.865805	47.088637
0	-119.884344	45.978216
0	-98.530615	44.072985
0	-99.758053	29.176811
0	-112.177278	32.537086
0	-103.288509	40.933139
0	-95.460191	33.416393
0	-108.915028	44.635447
0	-100.884233	48.780126
0	-105.890478	41.782886
0	-104.508702	30.177985
0	-97.971597	38.931158
0	-97.617394	45.397628
0	-99.051194	48.920496
0	-117.462006	43.867781
0	-109.525865	32.784381
0	-104.979831	32.472847
0	-118.426403	39.507293
0	-98.200828	33.657194
0	-97.201774	37.002301
0	-104.104888	39.602132
0	-107.365482	36.764549
0	-99.519215	27.536484
0	-111.673578	42.281651
0	-114.828369	36.344100
0	-95.071837	31.852821
0	-103.304730	31.602503
0	-117.129538	48.811829
0	-115.961008	41.483326
0	-108.331732	46.480564
0	-103.156190	46.450332
0	-102.825448	36.525211
0	-123.326277	44.464726
0	-115.876801	38.889928
0	-117.172329	47.351899
0	-96.547760	34.800382
0	-119.661287	40.729319
0	-99.719187	28.309801
0	-109.079519	45.170820
0	-112.266221	36.980176
0	-110.384731	43.966147
0	-111.755454	37.548797
0	-98.306070	36.079149
0	-121.476521	35.970223
0	-116.844318	46.661242
0	-114.138271	42.514381
0	-103.256101	34.090911
0	-119.489129	34.714242
0	-99.496905	47.093871
0	-116.301722	35.306866
0	-121.896907	38.286618
0	-107.683934	35.810667
0	-115.617516	43.018149
0	-100.814559	47.099703
0	-117.127988	41.332295
0	-112.453751	36.937338
0	-116.670295	41.694495
0	-113.352860	47.388845
0	-112.537998	40.963013
0	-116.576633	36.562748
0	-114.690623	34.327858
0	-117.776191	40.706761
0	-110.278994	43.565973
0	-112.660499	43.050651
0	-120.876815	45.862425
0	-119.248068	37.793916
0	-98.733265	45.505769
0	-116.450850	46.229998
0	-102.848560	33.102584
0	-110.556179	43.592004
0	-109.584903	36.883980
0	-120.631673	44.815615
0	-111.622525	47.626713
0	-117.335208	42.096560
0	-114.063691	33.722651
0	-108.227917	37.313413
0	-117.450199	35.330898
0	-105.012672	48.310548
0	-101.134325	33.348780
0	-103.878390	42.728228
0	-96.010229	40.663645
0	-112.849831	42.178969
0	-106.375156	33.188519
0	-101.163345	37.473738
0	-94.715980	38.092681
0	-96.404731	39.144076
0	-96.343468	29.713930
0	-98.490221	34.940467
0	-104.523683	40.237362
0	-113.394324	38.615253
0	-119.937016	43.689624
0	-108.844426	46.141269
0	-100.031368	33.774961
0	-99.305574	38.277767
0	-119.485407	36.015422
0	-110.152534	45.021478
0	-110.996698	31.344803
0	-121.502924	42.230583
0	-102.008138	34.848615
0	-112.415780	39.755134
0	-105.767817	42.664155
0	-98.641063	43.761742
0	-106.048605	32.704903
0	-97.441189	43.505454
0	-116.647853	47.073419
0	-96.053716	29.405970
0	-99.878576	34.433616
0	-100.800365	47.802075
0	-102.891461	40.473074
0	-97.221854	39.539591
0	-101.221921	39.747316
0	-119.848694	48.857622
0	-102.557026	44.961782
0	-96.985417	35.664250
0	-99.180322	26.757053
0	-102.390665	34.748462
0	-118.006597	36.761635
0	-120.018885	41.583365
0	-120.482450	43.628223
0	-117.261678	33.652940
0	-98.475327	33.517498
0	-118.067903	37.337700
0	-107.595695	44.530409
0	-97.381203	27.431195
0	-104.766861	44.027696
0	-104.478461	42.197224
0	-98.554179	33.340053
0	-99.632418	35.724756
0	-112.951661	34.747263
0	-121.495821	36.008366
0	-98.995721	30.883015
0	-96.445882	29.394497
0	-122.240511	37.113468
0	-105.419694	47.097709
0	-104.059571	31.897221
0	-123.804030	39.780117
0	-118.550808	38.750930
0	-111.419492	45.085421
0	-95.527849	32.030293
0	-99.990008	37.603133
0	-99.442227	42.230655
0	-102.780019	46.554073
0	-108.246328	38.432551
0	-115.789404	34.078601
0	-99.999648	34.780802
0	-107.619790	40.665514
0	-116.128929	45.513970
0	-108.096989	45.993958
0	-107.879334	47.776566
0	-94.496791	33.484361
0	-96.768868	29.764109
0	-101.225558	34.248525
0	-117.825288	36.809648
0	-98.458236	29.230676
0	-111.323549	32.005348
0	-112.258094	44.527433
0	-111.167106	31.665446
0	-120.554939	47.310792
0	-115.734591	37.939538
0	-113.079749	32.944220
0	-95.774772	30.655843
0	-96.187999	36.969202
0	-103.037070	33.529338
0	-105.106511	31.432295
0	-97.050353	40.157391
0	-113.511073	39.840679
0	-122.332636	45.532737
0	-99.062484	35.349680
0	-95.600094	30.114020
0	-115.056986	37.674137
0	-98.843126	44.384170
0	-99.781726	47.589074
0	-122.076882	46.150280
0	-121.562589	36.175643
0	-116.715122	35.525536
0	-116.004433	37.906056
0	-115.224719	39.864172
0	-97.837599	46.062382
0	-106.306698	35.325620
0	-108.645679	42.437260
0	-102.107928	44.964478
0	-100.816139	31.227059
0	-103.300633	45.164061
0	-117.716081	48.782059
0	-108.105966	46.925368
0	-104.579048	48.774182
0	-110.704691	41.662776
0	-110.617839	43.446606
0	-106.066106	43.658424
0	-100.567434	38.496586
0	-113.407601	46.366796
0	-104.921947	45.389516
0	-100.046609	28.918612
0	-110.386404	32.471463
0	-101.295195	44.561399
0	-99.019993	30.014719
0	-97.971327	32.622169
0	-117.600433	45.738575
0	-102.260721	30.537951
0	-117.973850	40.390868
0	-111.493731	41.496233
0	-99.008328	27.066477
0	-120.241995	35.083518
0	-104.515386	36.687734
0	-95.505318	29.150601
0	-105.359070	45.625197
0	-98.132099	34.882484
0	-103.224445	36.750718
0	-106.932032	43.371749
0	-114.886973	46.752764
0	-121.054317	37.885822
0	-115.778342	39.598447
0	-111.141017	40.062577
0	-115.735903	43.484976
0	-103.114349	33.845038
0	-102.839456	36.327714
0	-111.456062	39.064251
0	-111.455254	44.233949
0	-102.025471	39.533241
0	-107.452626	35.093524
0	-98.232436	30.833945
0	-108.133149	44.614813
0	-106.533714	41.815528
0	-102.115690	40.500345
0	-98.649910	26.553171
0	-109.129887	37.805316
0	-103.271093	43.462395
0	-95.619724	32.228658
0	-114.713487	36.437635
0	-95.583632	38.143181
0	-117.586387	37.682435
0	-116.270711	37.022867
0	-99.969373	36.764795
0	-96.746774	35.462607
0	-113.586354	38.805107
0	-100.573287	30.943720
0	-120.426136	43.159976
0	-96.733191	31.639112
0	-97.719385	40.645781
0	-98.165285	37.615289
0	-100.537834	36.867796
0	-123.477640	39.247470
0	-94.687156	37.923748
0	-100.626487	45.004106
0	-100.059357	44.140577
0	-109.946457	45.160032
0	-105.659445	46.712737
0	-97.149165	27.916282
0	-104.554740	41.632727
0	-120.143212	47.463736
0	-104.816951	43.431562
0	-100.127648	41.843901
0	-117.900530	36.334773
0	-103.837578	29.326947
0	-121.877456	47.585592
0	-98.872482	48.841704
0	-97.870986	40.649141
0	-105.981817	47.833857
0	-101.241362	35.435263
0	-98.209975	34.242979
0	-112.688948	35.979825
0	-108.574050	39.191363
0	-96.875491	43.819102
0	-100.953517	39.368076
0	-124.017783	47.032184
0	-102.720329	46.120839
0	-113.396088	40.329581
0	-102.875678	39.608555
0	-99.180221	33.239303
0	-99.254357	35.280330
0	-100.437400	39.948895
0	-98.033691	41.911416
0	-101.947776	34.526451
0	-110.304987	38.149349
0	-105.520569	31.023819
0	-112.452971	33.470996
0	-118.091347	46.150144
0	-115.998297	45.484986
0	-101.486438	37.321946
0	-113.267071	40.875267
0	-96.461183	39.597755
0	-107.854200	38.379987
0	-123.749747	44.367992
0	-121.228173	47.827114
0	-102.473421	33.512621
0	-108.904060	42.344125
0	-102.238865	34.461467
0	-103.999957	39.778813
0	-117.196660	34.673425
0	-98.516258	40.213807
0	-114.570245	39.050459
0	-100.727209	34.128385
0	-98.827892	47.115300
0	-98.081509	30.597689
0	-121.968860	45.681397
0	-107.746610	39.705195
0	-98.847923	28.118463
0	-111.214032	33.032528
0	-114.978277	34.052859
0	-103.089266	42.859105
0	-105.264438	32.169694
0	-107.608246	42.888435
0	-106.597782	47.648854
0	-115.672793	47.731111
0	-106.215842	44.039622
0	-99.162102	36.365738
0	-110.399957	40.946891
0	-111.783249	46.959004
0	-106.659606	37.171048
0	-101.294560	32.164228
0	-117.858695	43.931290
0	-112.546712	43.811628
0	-102.321810	35.309180
0	-97.218050	36.008797
0	-113.655587	36.268765
0	-112.862811	40.502106
0	-110.161586	42.028826
0	-110.246618	46.895205
0	-106.183643	35.579308
0	-104.251406	47.965262
0	-113.281976	35.809087
0	-106.084431	36.254415
0	-111.683264	32.411907
0	-106.979211	33.751994
0	-108.612553	35.083330
0	-103.569821	36.114208
0	-113.678243	36.291247
0	-113.789582	39.566449
0	-102.218961	31.468811
0	-117.446240	44.811985
0	-112.680320	42.169233
0	-112.115459	38.622873
0	-121.338941	38.611710
0	-106.307580	39.856261
0	-116.494088	43.172340
0	-120.589557	44.730899
0	-104.122055	42.394727
0	-101.797963	32.755109
0	-102.104765	31.559745
0	-116.491841	34.684239
0	-104.119647	33.017284
0	-102.496777	33.144588
0	-114.153761	36.272108
0	-106.330671	38.396751
0	-119.188797	48.027214
0	-104.275541	39.902038
0	-118.218999	41.457641
0	-96.677680	39.211148
0	-121.923972	47.618819
0	-113.293998	34.910008
0	-103.021380	35.371554
0	-114.716293	35.087438
0	-109.248379	32.852912
0	-112.117901	38.679937
0	-122.989969	45.209761
0	-104.525039	41.710401
0	-118.040273	41.142768
0	-117.333484	41.343633
0	-109.153760	37.168395
0	-98.534239	46.717566
0	-120.198097	43.878718
0	-107.864614	47.858963
0	-106.159391	41.385473
0	-118.801391	39.089862
0	-103.299700	40.434836
0	-114.264569	41.231709
0	-99.804275	40.122190
0	-94.788696	36.831228
0	-110.989010	34.854170
0	-97.093741	44.204645
0	-110.464843	39.684381
0	-97.944663	42.721342
0	-108.287156	39.457909
0	-115.606967	32.907004
0	-111.519479	44.896559
0	-106.856517	37.063940
0	-117.050225	33.488898
0	-100.395793	34.842130
0	-108.762509	37.061866
0	-107.421125	43.680480
0	-124.188881	43.036584
0	-117.319977	33.278077
0	-113.118722	42.014387
0	-98.320964	44.911083
0	-106.343157	33.015665
0	-111.790088	36.285796
0	-101.030440	43.102557
0	-96.246366	41.973268
0	-121.639823	38.361723
0	-105.171308	38.743154
0	-108.276241	39.951334
0	-94.037929	30.274976
0	-104.618376	35.556496
0	-119.288112	47.671799
0	-99.060583	46.497201
0	-108.356308	42.269356
0	-107.552070	32.550045
0	-113.792044	35.100564
0	-109.176205	37.788951
0	-112.681703	45.434353
0	-95.785936	32.304760
0	-114.529789	41.846456
0	-115.948918	37.668750
0	-112.406675	44.677481
0	-110.459464	38.218685
0	-107.371064	46.390496
0	-103.397870	36.462046
0	-100.432786	36.222117
0	-100.249991	32.735916
0	-98.718570	32.450504
0	-117.773996	41.575644
0	-108.139827	38.970292
0	-116.523299	32.956677
0	-110.987286	42.663312
0	-122.677658	38.979395
0	-99.584366	35.488968
0	-96.927476	42.179568
0	-106.189423	31.586149
0	-108.454912	34.883916
0	-97.289127	48.488175
0	-98.159709	48.167037
0	-100.494287	48.769868
0	-110.730777	42.438644
0	-104.445983	46.821655
0	-110.367430	38.882315
0	-99.473979	41.803428
0	-108.359075	44.759461
0	-124.310328	43.265742
0	-117.233843	36.413778
0	-98.515856	26.492168
0	-94.635354	34.419605
0	-115.158308	34.318567
0	-113.666934	41.473477
0	-109.360707	35.719936
0	-112.114391	45.090575
0	-113.529810	44.975628
0	-96.722927	38.346477
0	-101.507489	34.550784
0	-113.416909	36.783991
0	-111.441979	40.931352
0	-120.467417	41.852787
0	-99.239346	31.090059
0	-98.528844	31.587301
0	-108.486565	38.463159
0	-98.234298	40.623032
0	-106.192577	43.730872
0	-99.547184	29.787286
0	-108.136778	48.265495
0	-123.415037	45.046555
0	-104.433354	39.791847
0	-102.160798	47.058581
0	-94.452107	33.644487
0	-106.602135	38.001624
0	-96.794594	46.014356
0	-104.082035	31.377991
0	-102.974576	46.101845
0	-103.563517	48.897652
0	-101.008077	47.105052
0	-108.920710	36.796685
0	-113.448823	35.198135
0	-102.930710	46.998739
0	-118.326385	34.370360
0	-96.917137	35.527164
0	-99.837842	48.938250
0	-106.085719	34.783088
0	-97.360459	46.764729
0	-102.026309	30.217222
0	-110.938018	38.877495
0	-97.202233	46.294175
0	-112.040076	48.860377
0	-95.805217	32.589960
0	-115.769780	37.635899
0	-100.509684	30.569404
0	-97.000815	47.288904
0	-114.336402	40.351275
0	-123.854050	44.259149
0	-99.027106	46.955784
0	-98.026164	26.423628
0	-99.710041	35.230679
0	-107.912891	37.448826
0	-121.267706	47.331334
0	-119.858365	39.982793
0	-110.089268	48.543157
0	-110.851142	48.987141
0	-97.985652	32.353419
0	-117.664468	47.889441
0	-102.154247	45.788087
0	-116.998356	39.337493
0	-101.895450	32.565279
0	-112.396508	41.989201
0	-112.362983	31.833017
0	-103.934200	47.536142
0	-98.737735	35.337963
0	-111.068441	47.935303
0	-114.792833	36.118283
0	-100.095785	39.878419
0	-97.026014	42.494668
0	-119.235702	42.169739
0	-100.416329	32.686847
0	-123.740223	39.273073
0	-122.897425	45.437621
0	-96.333212	37.608017
0	-98.003382	33.366964
0	-105.781190	40.605920
0	-102.360221	48.838662
0	-96.862478	37.933407
0	-100.900163	44.996609
0	-120.568297	45.886035
0	-100.610178	46.179118
0	-101.145954	47.584833
0	-119.608964	37.844493
0	-112.077008	33.100481
0	-108.263102	36.378352
0	-96.438243	30.728918
0	-101.137793	37.242266
0	-100.552066	29.601576
0	-96.163945	36.625997
0	-103.367267	31.580770
0	-121.318145	37.467507
0	-105.165135	35.585061
0	-94.420567	29.980709
0	-122.924972	43.137117
0	-112.203228	48.832104
0	-103.455562	41.408008
0	-98.404170	42.641131
0	-99.965852	45.672186
0	-115.399224	34.970912
0	-105.049310	34.704490
0	-115.313856	36.102801
0	-118.715371	42.314468
0	-97.551044	37.875363
0	-104.320679	47.926321
0	-114.200024	37.662378
0	-113.177223	42.097158
0	-97.114733	30.221769
0	-112.611689	35.065275
0	-115.402565	36.599921
0	-100.568074	34.210581
0	-110.612200	45.819743
0	-118.638638	40.082274
0	-121.904607	45.206073
0	-113.124514	34.528374
0	-100.848016	36.775159
0	-96.132181	37.830486
0	-118.534348	40.963185
0	-114.460989	35.138345
0	-106.101000	33.738296
0	-108.713091	41.617696
0	-98.730976	30.902143
0	-98.824655	34.805818
0	-120.212273	37.517487
0	-99.015909	42.059185
0	-97.070811	41.729754
0	-97.739109	48.287485
0	-116.230141	45.998617
0	-123.549591	43.752292
0	-98.346333	32.628790
0	-123.082589	43.838703
0	-121.636259	46.820555
0	-119.655473	43.447335
0	-101.709848	41.152070
0	-112.995435	32.402136
0	-102.286074	41.137003
0	-105.470778	45.748740
0	-119.570971	42.735840
0	-98.550264	37.467105
0	-105.264554	42.983046
0	-97.815489	34.258589
0	-96.917402	28.362656
0	-112.455818	33.543538
0	-116.532914	32.758548
0	-102.336516	44.431146
0	-114.589978	37.475939
0	-98.825280	26.553353
0	-112.771095	46.061192
0	-102.184921	47.660020
0	-100.573247	29.438948
0	-114.853881	47.907899
0	-102.459654	41.448175
0	-100.845282	30.390765
0	-100.740509	33.304079
0	-110.751944	45.220665
0	-96.265124	29.171696
0	-123.199184	43.189628
0	-96.316937	34.065316
0	-120.174846	35.908646
0	-105.123688	47.062490
0	-109.297379	42.218328
0	-99.058460	45.935350
0	-107.423584	36.000430
0	-102.499003	48.767572
0	-114.808255	33.567421
0	-111.741162	37.314633
0	-117.563063	46.087012
0	-109.216578	46.054723
0	-110.674685	32.651220
0	-115.325314	42.669152
0	-105.974266	34.811986
0	-107.958154	39.678757
0	-123.855882	43.744681
0	-104.305803	46.836419
0	-101.427301	42.141775
0	-103.984565	37.470213
0	-102.991290	38.012838
0	-105.941952	48.242450
0	-96.023435	31.307891
0	-107.107898	44.868715
0	-96.931404	33.986036
0	-120.369125	46.153284
0	-99.773354	31.894421
0	-103.570173	33.825928
0	-120.098304	40.280840
0	-122.708180	48.077346
0	-99.746038	46.802911
0	-124.066227	44.414990
0	-107.145014	47.711915
0	-105.966207	43.602473
0	-119.080063	46.859748
0	-113.609674	45.065420
0	-106.945453	34.546674
0	-98.540384	31.454237
0	-97.963942	29.833885
0	-110.298962	37.266799
0	-96.558209	34.063231
0	-110.747673	39.263680
0	-122.493624	43.371971
0	-110.190213	44.788547
0	-106.097449	36.220332
0	-120.180790	46.381280
0	-121.208897	42.508258
0	-102.260355	37.231012
0	-103.747107	40.164668
0	-105.800797	36.161887
0	-109.711991	40.013272
0	-106.369007	32.056275
0	-96.641920	33.736713
0	-109.038606	43.843375
0	-96.350666	30.119784
0	-109.900704	42.955855
0	-114.347242	42.338921
0	-94.794138	34.729838
0	-108.892367	43.664777
0	-97.388314	39.177998
0	-110.366154	44.698127
0	-102.610635	45.457160
0	-110.138587	39.885670
0	-113.235600	39.045324
0	-113.996281	37.288834
0	-119.325716	40.526764
0	-114.599802	47.044914
0	-101.136548	35.543071
0	-109.080840	41.333679
0	-99.055168	47.872401
0	-95.698294	39.451201
0	-114.078079	34.953853
0	-96.848833	40.046913
0	-98.020180	40.658424
0	-119.393016	47.961543
0	-98.559355	40.977973
0	-116.964904	43.700153
0	-95.038547	36.755837
0	-111.664619	33.925215
0	-96.869099	43.835321
0	-108.921685	37.440084
0	-107.832508	46.500663
0	-124.129685	41.798311
0	-96.218333	40.030656
0	-100.081372	40.079943
0	-112.746315	41.101353
0	-117.755853	35.728029
0	-117.084616	38.362031
0	-99.098256	40.540279
0	-120.844536	36.272575
0	-103.989923	41.511679
0	-115.907891	48.333136
0	-111.037985	41.049339
0	-113.530188	40.986502
0	-97.451905	48.743032
0	-105.625671	34.012034
0	-116.378676	42.260513
0	-95.994991	38.958334
0	-107.401165	39.623019
0	-103.364542	33.195978
0	-97.474721	45.406172
0	-118.727379	43.121679
0	-95.329147	33.919955
0	-100.446617	34.138948
0	-116.311864	41.768034
0	-110.591366	42.925491
0	-105.840953	43.520027
0	-117.619181	39.372800
0	-98.263957	37.208832
0	-97.316512	34.642421
0	-111.004229	44.984472
0	-110.010734	39.970712
0	-106.648032	48.748132
0	-99.271384	28.517827
0	-121.705570	42.107725
0	-112.109016	39.719735
0	-117.804722	34.156682
0	-102.094352	41.131154
0	-97.421556	30.319386
0	-97.741507	33.667487
0	-96.856078	35.956720
0	-97.013754	31.713786
0	-109.891056	40.147933
0	-98.999283	40.652937
0	-116.752121	33.988209
0	-98.100945	30.397816
0	-103.593932	37.799703
0	-96.938458	45.225564
0	-102.299099	42.139109
0	-99.962368	46.079065
0	-104.890046	33.989241
0	-99.444763	32.294104
0	-96.155504	35.899123
0	-106.124926	40.965090
0	-121.608479	36.545593
0	-99.490504	47.031033
0	-103.163056	47.389823
0	-120.326962	46.881737
0	-122.432947	41.732350
0	-110.044147	37.093152
0	-102.688424	30.779844
0	-100.031920	38.687749
0	-107.167369	35.793886
0	-117.047861	42.150784
0	-98.732552	38.789160
0	-101.557980	37.857996
0	-98.824564	28.659559
0	-94.589405	35.252165
0	-100.957561	33.855447
0	-99.754077	31.304105
0	-108.084498	41.922282
0	-103.453157	41.341501
0	-103.851191	45.908777
0	-98.942645	32.849841
0	-111.625725	41.522074
0	-110.385750	44.372084
0	-113.890855	44.401306
0	-110.753726	42.225282
0	-108.684834	41.947206
0	-116.640965	47.326542
0	-112.435180	47.158626
0	-114.098397	46.309480
0	-99.616334	44.096768
0	-95.091424	32.744143
0	-96.037220	31.116456
0	-115.943280	48.694618
0	-106.679876	46.456327
0	-120.865242	46.473682
0	-108.560718	38.615534
0	-118.149091	41.105017
0	-113.283071	32.519363
0	-94.334303	32.787232
0	-113.857380	41.240431
0	-119.396841	40.737577
0	-120.926187	41.862445
0	-100.567735	30.067065
0	-99.688329	33.362112
0	-97.611151	36.132999
0	-106.064749	40.021549
0	-105.657567	46.739676
0	-112.425659	41.933216
0	-115.376952	43.579573
0	-109.157278	47.427135
0	-100.355905	40.950617
0	-118.066018	34.822033
0	-103.219195	39.801478
0	-100.429934	33.538767
0	-98.264269	39.177787
0	-122.159879	43.270702
0	-112.375931	42.400997
0	-117.803716	42.986437
0	-117.603894	37.488815
0	-116.293424	35.567657
0	-122.024859	43.234952
0	-112.282342	48.823546
0	-101.102562	32.616705
0	-114.003545	35.180083
0	-118.203453	47.664731
0	-114.785371	36.578288
0	-115.989677	39.793033
0	-118.672691	38.933916
0	-98.828480	27.920697
0	-98.821545	31.045175
0	-104.391461	39.593767
0	-113.557438	39.296959
0	-116.810905	42.437633
0	-116.210397	38.319095
0	-99.420682	30.936827
0	-100.578969	31.013354
0	-94.469041	35.320876
0	-114.598662	44.976132
0	-115.307500	34.863901
0	-97.273907	45.663642
0	-108.214907	41.046268
0	-103.167635	38.408400
0	-103.940090	29.385258
0	-106.326667	47.479244
0	-104.334320	30.213790
0	-101.190757	39.945773
0	-115.094228	39.987324
0	-103.074410	33.220673
0	-97.365291	44.776818
0	-100.196731	45.132931
0	-95.646186	37.156754
0	-99.698461	35.756320
0	-97.984222	35.647491
0	-109.530438	46.610720
0	-101.781349	41.686121
0	-118.957976	36.048061
0	-101.930565	33.662357
0	-102.169045	41.222041
0	-97.591594	38.425738
0	-98.414055	45.089327
0	-99.087774	46.224314
0	-113.429888	36.616846
0	-112.477751	39.101020
0	-117.151937	33.792134
0	-100.398528	30.251579
0	-103.087166	45.948575
0	-103.169890	30.975937
0	-113.129968	35.115795
0	-97.217558	44.387177
0	-111.461639	41.756020
0	-123.367695	38.659677
0	-97.763246	39.397246
0	-105.203115	41.163294
0	-96.180571	32.507114
0	-100.189330	41.699989
0	-98.148920	35.110340
0	-95.803428	29.304278
0	-109.138253	45.799528
0	-105.884454	41.535477
0	-101.769254	46.854366
0	-97.915948	29.608922
0	-103.598032	46.030552
0	-97.368632	26.189631
0	-122.395938	47.323518
0	-123.419351	39.347774
0	-115.248339	38.191744
0	-123.474934	45.521996
0	-122.575467	48.808238
0	-116.701637	36.866725
0	-116.372066	41.086320
0	-112.268763	44.893074
0	-121.055541	45.868711
0	-100.727174	33.135104
0	-101.598855	34.500651
0	-120.467589	45.691344
0	-110.440726	37.699644
0	-96.836174	42.233304
0	-107.804680	41.063705
0	-113.668425	43.385332
0	-103.192006	44.993296
0	-120.987289	45.428239
0	-117.473284	39.795753
0	-94.894768	32.641937
0	-99.630725	38.528283
0	-113.890053	42.233919
0	-112.769860	33.283645
0	-97.021307	32.421100
0	-97.378626	42.756988
0	-102.106418	30.557421
0	-104.559574	37.634983
0	-111.415497	45.098909
0	-118.299359	40.629889
0	-113.558860	38.298556
0	-114.724116	48.404003
0	-115.460211	43.315306
0	-99.713161	47.148696
0	-102.979349	36.614081
0	-107.777726	36.613946
0	-113.162266	40.212997
0	-105.214293	41.845398
0	-103.102057	37.828622
0	-98.037980	30.248357
0	-113.128558	46.648725
0	-106.819418	45.436436
0	-114.565434	34.097934
0	-104.438106	34.806519
0	-117.475925	41.752935
0	-103.105600	36.274293
0	-116.418276	36.013519
0	-107.126231	37.917592
0	-96.651994	42.530946
0	-119.681279	45.910754
0	-111.645877	39.581342
0	-100.762447	40.002832
0	-108.395856	43.250275
0	-111.861563	44.842215
0	-99.401354	33.968453
0	-113.216623	43.501027
0	-96.901157	32.536844
0	-106.990666	42.880569
0	-96.330598	32.863951
0	-115.346599	34.261321
0	-96.337199	35.202786
0	-115.324659	34.888746
0	-114.100271	39.659333
0	-117.707444	39.382430
0	-107.666044	34.687719
0	-102.592806	32.263765
0	-98.532892	42.172905
0	-120.620305	45.741067
0	-106.103751	32.325020
0	-101.334987	33.325030
0	-98.467089	47.733644
0	-101.379720	31.660767
0	-107.138606	39.347485
0	-113.934012	36.026235
0	-119.257461	41.269089
0	-112.011148	39.652337
0	-116.043836	46.913400
0	-106.403388	31.767492
0	-112.962887	39.417313
0	-109.289795	40.217977
0	-102.754909	47.923766
0	-121.025141	37.684249
0	-113.140499	33.401671
0	-99.031679	41.080419
0	-99.287165	28.653332
0	-98.808163	43.246419
0	-103.049301	45.669597
0	-120.596982	36.921728
0	-112.060065	39.727143
0	-96.054624	29.700823
0	-99.107632	35.364751
0	-112.052161	41.080606
0	-109.645060	42.716648
0	-117.844821	35.787343
0	-94.797374	37.852339
0	-99.588015	42.264646
0	-97.399703	28.211929
0	-106.383354	35.601240
0	-108.299231	38.599603
0	-111.564733	32.969627
0	-106.610564	38.437109
0	-104.936985	43.699633
0	-107.486385	47.206496
0	-118.852394	43.217891
0	-116.540717	35.943421
0	-116.973871	37.895656
0	-115.726276	43.326079
0	-95.929941	33.056211
0	-119.662940	35.677342
0	-94.109300	30.040196
0	-113.591169	34.438729
0	-98.808600	32.783806
0	-100.424929	40.653054
0	-114.688247	45.452508
0	-101.208967	33.950747
0	-101.133627	35.737350
0	-101.679535	41.240006
0	-98.987014	42.231308
0	-104.424394	39.244874
0	-98.382834	43.810102
0	-109.173418	48.049449
0	-97.349874	31.489568
0	-114.808415	38.554024
0	-108.437029	37.421353
0	-96.736207	31.576389
0	-98.986820	26.875231
0	-105.225168	48.603236
0	-108.151835	32.301069
0	-118.590478	41.005678
0	-102.205304	45.851524
0	-111.961920	38.078985
0	-95.972397	39.842376
0	-103.046983	43.226797
0	-107.040375	39.783680
0	-99.708984	46.264339
0	-108.077136	45.443040
0	-122.015900	38.020989
0	-105.409820	47.267401
0	-110.270231	33.100348
0	-105.249282	32.076158
0	-113.513432	38.678033
0	-101.567291	38.299310
0	-115.653024	47.594076
0	-112.554642	47.206239
0	-112.596787	48.981724
0	-95.112101	36.512223
0	-95.675255	30.824334
0	-94.861029	30.799953
0	-104.466715	33.722105
0	-105.911361	36.645028
0	-105.212426	34.513299
0	-107.091579	39.147284
0	-121.480780	47.480391
0	-101.494542	36.254742
0	-109.391782	38.837718
0	-110.252224	37.430924
0	-98.048685	42.500114
0	-96.451062	38.589355
0	-124.026792	41.352438
0	-122.068887	37.068533
0	-113.542987	38.379694
0	-115.117055	43.839350
0	-117.318658	37.577294
0	-121.963453	48.685665
0	-104.222689	33.141881
0	-109.159686	36.562897
0	-96.849280	41.345306
0	-113.319122	38.981911
0	-116.728712	41.527867
0	-97.194360	46.121958
0	-101.400392	37.617057
0	-114.601931	43.341087
0	-96.459628	30.678265
0	-100.585044	42.817642
0	-95.361649	29.050819
0	-112.170501	31.830075
0	-122.561735	47.792148
0	-106.275448	42.291266
0	-104.495327	33.867970
0	-96.477318	31.703379
0	-107.745691	35.079831
0	-99.458724	41.916996
0	-121.558808	36.221492
0	-109.552561	42.099364
0	-113.119704	46.247880
0	-119.237532	44.899574
0	-97.725713	40.883432
0	-102.116097	37.406226
0	-110.288987	35.937849
0	-109.909641	41.290081
0	-113.745669	46.226734
0	-114.140096	44.528110
0	-100.560965	38.642420
0	-99.280730	28.495086
0	-108.903432	37.403349
0	-101.678647	36.192939
0	-117.141994	47.120088
0	-98.526014	33.377865
0	-102.494525	30.034909
0	-97.229641	31.024635
0	-120.308333	43.196667
0	-110.387532	32.779144
0	-101.860448	34.051607
0	-96.988340	44.060195
0	-102.168197	30.402598
0	-107.235309	41.635477
0	-123.900193	46.162941
0	-109.117922	44.825416
0	-105.760027	47.247973
0	-120.055090	33.952633
0	-100.959619	33.592707
0	-113.784934	39.976496
0	-110.276615	37.019047
0	-108.983632	48.551663
0	-115.923792	36.755846
0	-107.472117	45.847185
0	-102.186207	32.633629
0	-104.069289	35.793167
0	-101.503380	36.786937
0	-117.273853	38.103916
0	-115.102919	38.760928
0	-113.078158	33.499838
0	-106.094157	34.355687
0	-98.860021	29.579871
0	-114.100892	44.607991
0	-107.560159	35.976069
0	-121.305613	47.136063
0	-101.522126	32.095713
0	-101.812947	38.107655
0	-97.144420	38.523673
0	-122.060135	45.852656
0	-99.111706	44.451585
0	-111.308189	43.039849
0	-98.431688	28.578345
0	-112.784099	44.959494
0	-119.724995	42.420793
0	-97.953279	41.812761
0	-108.886461	40.915807
0	-97.586634	28.587128
0	-96.979494	45.910976
0	-112.713380	40.753697
0	-96.633226	38.186466
0	-122.568662	41.694961
0	-117.974967	47.010848
0	-106.276720	40.889240
0	-95.149054	34.398414
0	-110.686332	35.687585
0	-106.091125	37.378092
0	-110.371592	43.763133
0	-97.616134	39.103093
0	-119.819113	47.761232
0	-106.473441	35.169960
0	-97.981753	47.587495
0	-114.916536	37.087714
0	-116.502353	35.932933
0	-114.101158	44.225755
0	-103.569086	40.598132
0	-104.662330	43.971716
0	-97.887746	37.850552
0	-108.681200	37.007342
0	-123.481256	40.117138
0	-104.021558	30.885903
0	-100.093937	47.341460
0	-118.719584	44.929479
0	-102.526873	47.736743
0	-116.391377	43.514922
0	-119.252540	39.007833
0	-113.520888	38.172542
0	-107.951181	37.758462
0	-109.342902	32.566174
0	-101.724673	43.385559
0	-102.338938	31.011162
0	-117.355577	36.432609
0	-96.618909	36.347579
0	-118.047148	36.305006
0	-116.906904	33.313897
0	-102.797770	36.405356
0	-107.743714	43.223200
0	-110.275017	31.959790
0	-116.941751	34.422995
0	-105.190819	31.461206
0	-99.945631	41.714422
0	-114.185907	33.804069
0	-122.329691	41.178067
0	-118.122359	38.565051
0	-123.447970	42.148723
0	-97.309419	30.197328
0	-123.144078	47.725319
0	-113.945181	43.042429
0	-108.938677	45.046016
0	-98.660662	42.442240
0	-112.295299	39.219909
0	-121.747077	48.277433
0	-119.087855	35.537435
0	-100.300821	35.217140
0	-115.007493	33.881137
0	-95.392416	31.594470
0	-118.466694	37.036848
0	-99.866365	27.823014
0	-122.206075	38.267403
0	-103.583390	32.374166
0	-107.628329	38.897953
0	-100.656599	44.831771
0	-101.549875	30.094254
0	-107.809875	36.102018
0	-103.516140	35.249125
0	-106.828437	42.139412
0	-101.509499	34.006826
0	-106.323653	36.247779
0	-99.721403	41.538263
0	-99.245705	36.678761
0	-97.992614	45.878428
0	-107.189375	44.408598
0	-117.328911	34.877781
0	-97.030920	31.585651
0	-102.462425	37.274577
0	-97.672383	36.942564
0	-106.153175	36.661526
0	-115.414715	33.852523
0	-96.279522	41.936334
0	-112.773805	41.295610
0	-105.099503	45.578328
0	-103.769846	39.419547
0	-98.834449	26.889534
0	-105.489455	34.753357
0	-101.271599	44.019524
0	-109.362765	39.976499
0	-113.727768	39.406765
0	-112.584514	46.397334
0	-114.813363	48.854129
0	-120.855506	37.926640
0	-112.357380	41.317471
0	-106.456471	44.850778
0	-119.524777	38.054167
0	-98.620715	35.279069
0	-98.041910	38.396389
0	-110.368182	35.789228
0	-117.002326	39.922983
0	-117.963282	34.117579
0	-110.812621	35.661461
0	-99.896692	41.668243
0	-101.566722	32.763040
0	-101.491819	30.744308
0	-109.653700	41.153931
0	-116.994372	43.780540
0	-121.805121	39.226356
0	-97.622447	42.395248
0	-113.353549	33.849026
0	-98.064205	48.820044
0	-102.412883	35.919818
0	-111.119293	46.526768
0	-115.564205	37.109634
0	-103.993590	31.651748
0	-110.790102	31.989077
0	-117.040489	41.894342
0	-96.108965	30.581552
0	-105.533138	43.647560
0	-99.950296	44.211742
0	-114.846401	35.374630
0	-115.549561	38.736111
0	-124.308454	43.059428
0	-110.670731	36.764134
0	-111.910558	41.106415
0	-123.356318	46.649643
0	-97.145156	42.413935
0	-124.092790	42.026080
0	-118.256657	34.082028
0	-96.630763	38.492992
0	-101.125357	47.732005
0	-120.076881	45.433874
0	-115.321673	34.174239
0	-118.219810	44.391410
0	-98.512285	42.324286
0	-122.804732	38.410092
0	-104.629686	42.896921
0	-103.706227	48.276801
0	-118.132585	38.320064
0	-103.048027	41.183298
0	-108.060177	38.894506
0	-115.515751	33.588562
0	-110.104158	41.896752
0	-97.527998	28.940889
0	-114.955401	35.517476
0	-98.227379	29.484305
0	-106.762812	48.381796
0	-106.471284	48.796749
0	-118.443212	43.415089
0	-116.438422	39.661370
0	-120.340571	34.561968
0	-104.303795	36.906796
0	-100.450943	44.661315
0	-118.853456	41.926473
0	-114.804579	36.843099
0	-102.848689	30.914566
0	-94.638179	32.714613
0	-119.218922	40.063247
0	-104.665852	46.947132
0	-98.192136	30.899152
0	-109.297016	46.786156
0	-106.336167	32.079125
0	-109.723740	37.687191
0	-118.076679	37.058433
0	-100.951007	42.659278
0	-123.204948	45.797394
0	-102.845739	43.271776
0	-98.177622	44.558724
0	-98.351113	28.714456
0	-114.919034	33.090258
0	-117.793805	43.478763
0	-119.422012	48.232310
0	-97.489609	29.852189
0	-106.999143	47.045561
0	-115.051660	42.545132
0	-104.909473	40.481189
0	-121.472990	48.361321
0	-119.743003	42.500260
0	-101.400842	33.037707
0	-113.573393	47.694026
0	-119.144956	36.716626
0	-110.031665	46.201266
0	-118.075291	35.976150
0	-109.829278	41.774917
0	-104.128599	31.777958
0	-105.760479	45.194626
0	-107.849817	44.278787
0	-95.306378	32.397587
0	-99.857979	27.810711
0	-108.819164	44.367556
0	-115.264935	42.634983
0	-95.202662	37.679816
0	-118.804828	47.964544
0	-103.688386	33.321577
0	-111.418954	33.336497
0	-102.400453	45.451171
0	-108.782025	35.846425
0	-106.020740	36.310636
0	-94.913594	34.318973
0	-101.489334	36.471930
0	-109.467912	45.056689
0	-97.520748	48.659145
0	-118.320782	44.985074
0	-113.437289	48.359981
0	-122.236478	38.319248
0	-111.307818	33.813288
0	-108.408420	35.911937
0	-115.997911	37.827768
0	-103.834388	45.671362
0	-109.939866	48.504082
0	-101.923627	40.987434
0	-117.145940	36.384909
0	-114.592386	40.835205
0	-111.099992	32.809163
0	-111.888561	46.158380
0	-101.247753	31.421679
0	-119.281562	36.583325
0	-123.467808	44.847414
0	-108.100337	32.358953
0	-104.019481	46.911729
0	-94.789561	33.073131
0	-110.555998	35.158514
0	-100.423745	41.201737
0	-114.160209	34.102256
0	-100.477358	33.789944
0	-96.017105	37.410280
0	-101.940648	32.955335
0	-113.464338	38.053440
0	-112.659010	35.240297
0	-112.928972	46.772214
0	-99.704053	33.142676
0	-100.149829	38.279166
0	-95.592392	31.523221
0	-106.392524	48.789579
0	-103.811434	31.465504
0	-99.901930	33.925975
0	-106.085887	32.040448
0	-97.619689	46.283117
0	-103.190674	37.570565
0	-98.402853	43.370872
0	-107.893602	43.079369
0	-104.436372	44.734351
0	-108.652644	45.121690
0	-100.894276	42.123195
0	-106.394195	47.601434
0	-103.101014	30.534198
0	-99.668785	43.573667
0	-101.846363	45.441780
0	-108.021760	41.499344
0	-100.646961	34.845475
0	-110.379854	36.912465
0	-106.218007	34.139575
0	-97.280257	32.754693
0	-122.180008	43.662335
0	-97.053214	43.817602
0	-110.493721	31.465845
0	-110.818946	45.834366
0	-109.228197	46.233553
0	-95.062691	36.000255
0	-102.621702	40.863242
0	-121.898070	40.112861
0	-107.502822	46.271636
0	-124.050646	41.327442
0	-98.414300	41.617958
0	-106.165293	47.039767
0	-100.091732	32.307798
0	-112.526301	35.502701
0	-106.674414	35.233862
0	-97.142464	45.390044
0	-108.455149	34.586774
0	-97.950479	37.318625
0	-96.885894	29.183584
0	-103.228663	42.127297
0	-105.451523	32.176123
0	-114.896566	41.552349
0	-102.053611	33.144894
0	-107.690329	36.367803
0	-109.805576	42.512478
0	-100.288122	35.262962
0	-103.442619	37.116691
0	-97.105234	31.490949
0	-120.064061	40.278184
0	-122.584665	48.907832
0	-117.301644	40.271118
0	-115.008463	43.545338
0	-118.136679	34.076624
0	-97.946303	45.032574
0	-109.277738	32.529710
0	-101.586523	34.942858
0	-110.376501	39.842313
0	-96.661253	35.910231
0	-97.765180	45.161303
0	-103.940063	39.203381
0	-105.970546	40.687525
0	-107.176467	39.796857
0	-108.387875	46.708022
0	-112.563536	39.404476
0	-104.405865	45.191699
0	-115.741154	34.687624
0	-105.894838	46.449170
0	-101.561411	45.618023
0	-104.496672	36.205739
0	-108.119968	40.081633
0	-96.870191	29.657689
0	-121.814848	42.361234
0	-104.306032	42.133063
0	-110.866867	48.475128
0	-115.114666	40.138806
0	-110.812780	45.658012
0	-116.673971	43.733809
0	-114.789607	35.981446
0	-115.437937	35.289981
0	-102.857665	41.379043
0	-111.294440	41.147284
0	-98.600666	47.501736
0	-103.720701	29.777265
0	-117.237972	41.222785
0	-98.376038	32.103011
0	-108.261451	42.969022
0	-108.782160	39.679484
0	-115.993248	37.558566
0	-97.404936	45.508318
0	-95.184454	33.793187
0	-117.555603	38.864429
0	-112.277852	41.144204
0	-123.476590	38.913075
0	-111.549062	31.738858
0	-98.471560	34.031948
0	-106.031081	31.416435
0	-110.077627	38.787891
0	-98.566633	43.211672
0	-117.808390	33.720701
0	-98.835074	32.849829
0	-99.046598	47.922345
0	-107.065137	46.807808
0	-100.020709	48.301209
0	-123.911047	44.960890
0	-102.034678	37.737050
0	-120.376688	45.899121
0	-111.101407	41.219956
0	-96.243681	38.508294
0	-104.787211	40.534137
0	-101.629137	34.461391
0	-111.263012	33.490363
0	-119.345798	41.867912
0	-98.559240	45.884751
0	-95.937526	37.621213
0	-117.701970	34.001606
0	-122.100415	40.419846
0	-115.661280	38.656992
0	-110.464320	31.813944
0	-106.061385	40.554342
0	-110.533236	31.429447
0	-97.416721	29.964728
0	-96.595846	38.798086
0	-96.615730	37.343629
0	-119.390417	46.391978
0	-115.137441	36.775794
0	-117.140077	39.475030
0	-95.368971	36.877257
0	-110.672408	38.720593
0	-107.149353	39.285398
0	-111.014286	42.360746
0	-96.253713	32.654248
0	-119.990717	45.734236
0	-106.805557	47.474755
0	-102.005424	42.583915
0	-101.492094	32.360199
0	-98.024301	40.938524
0	-99.083114	47.135778
0	-111.476775	43.216231
0	-105.324875	47.377951
0	-108.288017	41.271154
0	-104.096741	30.462771
0	-120.124091	43.606006
0	-98.372291	27.172014
0	-104.930094	41.557951
0	-117.754419	43.475579
0	-117.673974	43.615052
0	-113.756528	48.145665
0	-98.732038	41.581266
0	-103.497918	47.502766
0	-109.018466	40.746974
0	-118.343407	37.866450
0	-119.527845	34.919759
0	-110.547723	36.289850
0	-96.448023	34.552765
0	-108.836672	39.853046
0	-105.324038	34.237599
0	-94.597446	34.872082
0	-121.288329	39.209639
0	-104.672269	34.164155
0	-101.223880	46.159269
0	-95.377411	36.441247
0	-96.599886	42.953687
0	-104.553908	34.550315
0	-103.088807	35.015124
0	-99.946002	42.111192
0	-118.234838	33.779014
0	-98.268174	34.748672
0	-122.545073	44.087239
0	-97.146049	32.157501
0	-107.241837	33.902231
0	-115.591179	33.421684
0	-109.043715	32.306551
0	-116.483235	32.950048
0	-109.932485	42.312528
[truncated: 1,224 more rows]
