# Supplementary material for: Exploring Climate Niches of Ponderosa Pine (Pinus ponderosa Douglas ex Lawson) Haplotypes in the Western United States: Implications for Evolutionary History and Conservation
Source: PLoS One. 2016 Mar 17;11(3):e0151811. doi: 10.1371/journal.pone.0151811 (PMC4795796; doi:10.1371/journal.pone.0151811)
Supplement: S3 Dataset — For each record, the variety (Variety) is provided (“P” = var. ponderosa, “S” = var. scopulorum, “-” = non ponderosa pine locations), followed by longitude and latitude. (CSV) [file pone.0151811.s003.csv]

Variety	Longitude	Latitude
S	-105.344396	39.971434
S	-110.877274	34.433443
S	-106.843790	45.710255
S	-104.945055	36.739291
S	-103.550511	43.399041
S	-110.085439	34.088716
S	-109.510001	47.155787
S	-107.444517	35.457340
S	-104.518801	36.812944
S	-109.192841	47.242606
S	-107.775968	33.034679
S	-111.241143	34.361562
S	-106.637257	35.973078
S	-107.350753	35.277917
S	-108.530999	33.462701
S	-108.702929	33.557110
S	-108.615562	33.582349
S	-105.755674	33.563740
S	-109.994217	34.082177
S	-105.591590	39.714926
S	-106.611183	45.609701
S	-108.340718	38.054139
S	-108.428717	37.468908
S	-105.529528	33.208241
S	-108.276115	34.793121
S	-107.973417	37.951960
S	-111.936287	36.207654
S	-108.694655	33.896437
S	-110.991318	34.287598
S	-103.543879	44.153476
S	-108.468312	34.109833
S	-109.252183	46.658428
S	-103.514726	43.528206
S	-109.295312	47.141343
S	-105.067019	39.302071
S	-106.748799	36.819594
S	-108.183427	35.192756
S	-106.126727	36.698957
S	-108.286655	38.040115
S	-105.503440	36.357682
S	-105.160591	39.255851
S	-105.323765	35.621040
S	-112.150225	36.263853
S	-106.866981	45.601347
S	-107.594580	33.898029
S	-108.025356	47.109762
S	-107.649110	37.298509
S	-112.345821	36.405302
S	-109.323634	33.874167
S	-103.470889	43.752212
S	-105.439499	39.728046
S	-109.025600	46.838854
S	-111.996509	35.282074
S	-105.403370	39.440122
S	-111.688818	35.449392
S	-103.916016	44.294901
S	-108.574025	34.094700
S	-106.232816	45.434536
S	-105.610616	33.065577
S	-109.970246	33.968909
S	-105.446997	40.280337
S	-111.536941	34.734380
S	-110.980477	33.899684
S	-108.586082	47.118796
S	-112.150334	35.109020
S	-109.526764	47.635317
S	-106.397256	37.141763
S	-103.129799	45.354355
S	-105.080956	39.001854
S	-105.358338	40.673721
S	-105.230941	38.296734
S	-108.331235	33.012566
S	-106.209394	36.568340
S	-111.261179	34.508103
S	-107.080702	37.086559
S	-109.477230	40.772047
S	-103.732772	44.302153
S	-107.553001	33.788213
S	-110.596281	34.403852
S	-111.963448	36.200776
S	-105.053246	38.111955
S	-103.595592	42.573145
S	-103.609833	43.961689
S	-108.533432	33.704227
S	-112.155471	36.351728
S	-108.042757	46.041981
S	-104.963685	36.669240
S	-113.152036	36.409059
S	-111.925914	37.670807
S	-109.176584	35.921363
S	-108.909504	35.961940
S	-108.174249	34.153875
S	-105.092959	46.387507
S	-103.945575	43.870897
S	-105.361580	41.005370
S	-103.730585	43.335953
S	-107.833948	45.873752
S	-111.883970	35.059057
S	-105.526433	40.897612
S	-112.082008	35.206608
S	-110.382421	32.629740
S	-105.383100	37.821283
S	-105.418956	36.940225
S	-102.722390	42.794725
S	-106.822599	37.405057
S	-105.571609	36.255054
S	-107.591579	33.827314
S	-107.889120	33.375391
S	-104.984749	39.116680
S	-110.096346	34.019633
S	-108.713143	37.772905
S	-105.483140	35.731420
S	-111.458010	38.794276
S	-112.606145	37.559719
S	-111.116289	34.510561
S	-109.283992	47.090448
S	-107.317990	43.885404
S	-104.942553	38.713082
S	-108.636199	33.859355
S	-105.353310	39.037692
S	-106.211361	36.523765
S	-104.421045	45.859963
S	-104.162226	42.856556
S	-105.122891	42.398578
S	-103.624971	43.419172
S	-108.602325	35.400088
S	-109.634652	47.534898
S	-105.427090	39.062444
S	-109.648916	33.272459
S	-107.842127	47.444956
S	-104.908135	38.808638
S	-104.678795	44.462092
S	-103.903618	43.942845
S	-111.312458	34.993368
S	-108.341100	35.283254
S	-111.684705	34.913694
S	-104.943370	37.227252
S	-108.018288	33.017275
S	-109.227779	33.959660
S	-107.550548	35.329854
S	-105.646047	32.950405
S	-107.495195	37.285644
S	-102.352288	43.488168
S	-108.264099	34.059374
S	-105.452637	38.445537
S	-103.612333	43.783879
S	-105.429739	39.407727
S	-109.507511	33.609627
S	-107.260935	35.535900
S	-105.628129	33.747924
S	-111.471230	34.746681
S	-110.947529	34.557454
S	-108.420439	34.214186
S	-111.154740	34.405339
S	-105.201048	42.479023
S	-108.029805	47.144625
S	-109.331165	45.554662
S	-105.281162	42.053725
S	-111.093246	34.444579
S	-111.473696	34.862126
S	-109.051778	38.433134
S	-105.353249	39.032738
S	-109.712623	33.300977
S	-108.410052	33.378672
S	-111.076818	34.574226
S	-106.831028	45.914538
S	-105.360509	39.558435
S	-109.006470	36.297936
S	-102.696869	42.785620
S	-104.208554	42.849957
S	-109.163609	35.628593
S	-107.529508	34.288597
S	-106.862154	45.782232
S	-108.381169	34.111664
S	-112.385845	34.457567
S	-111.212133	34.496205
S	-111.291635	34.360660
S	-108.133888	33.011311
S	-108.725995	33.523410
S	-111.470209	34.788123
S	-111.218256	34.668533
S	-103.856943	43.838853
S	-105.252607	38.838787
S	-105.663352	38.540145
S	-109.314603	33.765266
S	-105.989376	45.230223
S	-112.241367	36.458913
S	-108.645387	37.772117
S	-111.154292	34.701587
S	-107.063519	36.878348
S	-109.932513	37.706246
S	-111.190591	34.535762
S	-109.868082	33.943430
S	-109.571599	47.708176
S	-108.681425	47.673116
S	-103.397943	43.912652
S	-109.119456	33.776093
S	-103.586391	44.364689
S	-109.374644	33.408582
S	-105.330460	36.129513
S	-108.196250	33.360176
S	-108.173618	35.473111
P	-120.969009	39.998054
P	-121.421152	43.129098
P	-118.581643	44.209382
P	-120.975035	41.315707
P	-118.589074	48.324617
P	-121.138498	39.630523
P	-121.203997	43.331333
P	-116.011906	48.636710
P	-121.915720	40.488026
P	-119.030329	44.571183
P	-120.732588	41.738394
P	-121.322817	40.195127
P	-122.770956	41.008721
P	-122.065534	42.165903
P	-120.699054	42.401532
P	-121.412257	44.567984
P	-122.724039	39.330352
P	-122.684147	42.707836
P	-120.347768	47.883188
P	-116.921607	47.097780
P	-117.581987	45.136975
P	-121.322722	46.178932
P	-117.299535	45.732339
P	-123.379166	41.235988
P	-122.570151	42.822694
P	-121.311167	43.322228
P	-118.705682	44.640926
P	-121.029299	42.943693
P	-120.187465	48.363616
P	-122.238708	41.284234
P	-120.651531	42.411804
P	-116.370085	44.733157
P	-119.673297	43.897547
P	-122.747698	40.543653
P	-118.420726	44.495685
P	-120.749231	41.371819
P	-122.269696	42.145977
P	-121.178363	40.132201
P	-120.934276	46.582322
P	-115.667383	43.749426
P	-121.276197	40.623053
P	-122.520558	41.996776
P	-121.241037	41.126677
P	-121.442123	41.410048
P	-118.779250	43.960171
P	-117.005189	48.439243
P	-121.129244	45.007496
P	-120.940908	39.070073
P	-120.720831	39.635861
P	-117.759438	48.440749
P	-115.454219	43.394884
P	-119.547545	43.789568
P	-120.851422	39.782870
P	-123.044666	40.531868
P	-116.382856	45.655062
P	-121.095871	42.703147
P	-118.186111	48.769038
P	-123.145734	39.975070
P	-122.923187	41.384989
P	-119.672142	44.959362
P	-114.746722	45.384080
P	-121.404209	44.683758
P	-115.096491	47.311096
P	-121.733926	40.548141
P	-121.619055	42.208613
P	-122.194034	41.507695
P	-117.974474	48.148770
P	-121.311587	40.227036
P	-120.619357	42.228937
P	-122.750618	39.475206
P	-121.257399	43.183753
P	-121.061223	46.689487
P	-116.103480	43.850163
P	-118.920535	44.908478
P	-117.478285	48.106237
P	-119.299577	43.721288
P	-123.138969	42.509256
P	-116.351649	45.163794
P	-115.799170	43.920363
P	-123.124375	41.776009
P	-120.689439	44.463506
P	-116.024450	44.634339
P	-119.714361	37.582418
P	-113.626071	46.860028
P	-116.818359	47.967513
P	-120.500356	39.214835
P	-116.111853	45.647250
P	-120.591298	44.250444
P	-116.960761	45.790824
P	-117.581231	45.958585
P	-115.258954	48.157714
P	-122.206562	41.581388
P	-121.706608	42.253651
P	-120.785057	39.153781
P	-121.588373	44.547962
P	-120.446565	47.351737
P	-123.562529	41.607530
P	-120.585524	47.599673
P	-118.048372	48.366506
P	-121.618652	44.666433
P	-121.088226	40.350054
P	-115.391605	43.897985
P	-120.549861	39.250667
P	-121.774691	41.522845
P	-116.070111	43.909804
P	-122.366143	42.836700
P	-122.322726	41.902896
P	-120.901398	39.211857
P	-116.186726	44.181585
P	-121.191235	46.294488
P	-116.367335	45.798926
P	-121.371132	42.743490
P	-119.597831	45.083117
P	-122.899120	39.915710
P	-120.699111	45.984598
P	-114.975835	48.686178
P	-115.611878	47.867213
P	-118.028433	48.160321
P	-120.868823	39.562668
P	-121.495372	44.710917
P	-121.041796	40.122383
P	-117.547029	48.410851
P	-113.430477	47.075573
P	-123.075443	41.170159
P	-123.221157	40.404374
P	-120.796157	42.685411
P	-117.986540	48.558337
P	-120.668621	47.357746
P	-122.793694	39.560854
P	-120.244945	38.217803
P	-121.955399	42.300973
P	-121.860545	43.011377
P	-114.725221	45.576305
P	-119.014694	44.559892
P	-120.758944	42.410531
P	-118.427635	45.066949
P	-121.421775	43.081333
P	-121.420042	41.426740
P	-121.111336	40.662000
P	-121.772974	42.652771
P	-121.408736	41.459978
P	-120.769818	39.578536
P	-118.696561	36.122776
P	-123.038323	40.279929
P	-120.172146	48.213510
P	-121.394045	45.637732
P	-119.128905	48.461871
P	-122.569008	42.752998
P	-115.634277	44.353758
P	-117.947782	44.445145
P	-117.766719	48.025249
P	-119.392725	44.122556
P	-116.211229	44.487523
P	-120.489034	38.684940
P	-121.293893	43.426875
P	-119.350289	44.543907
P	-116.998292	47.851272
P	-118.490706	48.242305
P	-120.926220	42.196818
P	-118.233120	45.297307
P	-116.162359	44.942478
P	-121.133961	42.313981
P	-120.011011	37.967151
P	-117.970383	48.122263
P	-117.357690	47.512692
P	-118.296109	48.258082
P	-123.044591	39.434187
P	-122.767892	39.314020
P	-121.792271	40.297570
P	-120.705318	46.961637
P	-116.682744	46.973981
P	-118.076018	45.981741
P	-120.328651	38.023034
P	-116.114440	44.182498
P	-122.778778	40.814718
P	-117.128434	47.777185
P	-121.076798	41.609241
P	-119.382101	48.889292
P	-120.819433	40.417956
P	-120.015251	37.845040
P	-118.493181	48.219780
P	-120.307144	38.394296
P	-118.232024	48.590975
P	-121.191677	42.979080
P	-118.663900	48.622185
P	-118.849405	44.257403
P	-117.841976	48.516097
P	-122.205401	41.755695
P	-119.211228	44.375546
P	-122.103128	41.296999
P	-121.586586	40.379626
P	-118.878892	48.307618
P	-119.442775	44.583607
P	-118.893052	48.537214
P	-120.938575	42.729620
P	-120.654224	47.406365
P	-116.065346	43.899819
P	-118.252166	45.242742
P	-117.299983	48.099776
P	-121.744293	41.044647
P	-121.519673	44.453916
P	-120.348768	40.113407
P	-122.363926	42.928337
P	-118.911852	44.572824
P	-120.758966	41.561153
P	-121.405891	42.703246
P	-118.532673	35.954933
P	-116.686641	44.844122
P	-118.874977	44.376629
P	-121.129433	46.060908
P	-117.731403	46.286617
P	-120.809494	41.340186
P	-119.334698	44.118914
P	-121.032956	46.154008
P	-121.640869	43.416963
P	-120.523703	38.407274
P	-121.215910	43.089902
P	-116.238953	44.625236
P	-115.655188	44.166145
P	-112.014657	46.513711
P	-121.618974	44.154813
P	-119.772460	44.313037
P	-120.228562	37.828556
P	-115.877383	43.781950
P	-116.839032	46.881593
P	-121.296805	40.303857
P	-121.211077	41.202514
P	-119.809683	44.689180
P	-120.422274	47.673920
P	-122.846830	40.788652
P	-123.030243	39.667198
P	-120.495969	42.409959
P	-119.156466	44.509995
P	-118.842366	43.922267
P	-121.080498	46.872324
P	-116.056957	43.934845
P	-121.381006	43.348036
P	-118.239028	45.259514
P	-116.584702	44.972866
P	-118.386192	47.927947
P	-119.935769	37.957114
P	-117.179083	48.131812
P	-119.280115	44.279362
P	-121.930363	41.094735
P	-120.849142	39.239928
P	-121.601126	43.851001
P	-121.081605	43.815103
P	-121.435516	44.090527
P	-118.322466	48.087773
P	-123.284363	41.680302
P	-116.832519	48.447526
P	-120.730849	38.672864
P	-121.762464	43.058104
P	-117.397007	48.000455
P	-113.578501	46.747453
P	-119.031649	44.276998
P	-120.438645	44.582298
P	-116.922862	47.832450
P	-121.064968	39.601908
P	-116.698130	47.260988
P	-121.651257	40.560421
P	-113.410789	47.177620
P	-120.963701	40.310616
P	-121.403210	43.417895
P	-121.612071	43.248049
P	-118.582946	48.706272
P	-120.779386	44.612117
P	-121.346916	42.443207
P	-115.328829	48.035589
P	-123.159118	39.930245
P	-123.168587	41.783750
P	-121.758725	43.546202
P	-119.077226	44.254535
P	-122.788099	42.815980
P	-121.153408	41.574756
P	-119.411049	37.397537
P	-118.541044	44.106379
P	-121.751477	40.250370
P	-121.890356	41.147263
P	-122.656388	42.245694
P	-116.039710	44.174410
P	-120.867142	42.648684
P	-119.004688	45.237901
P	-123.650850	41.181805
P	-112.802855	46.791200
P	-122.326329	41.257285
P	-120.292767	41.773615
P	-121.555398	40.780482
P	-114.267012	47.251951
P	-117.947477	48.012453
P	-122.364587	42.350025
P	-116.815314	47.684192
P	-120.951981	41.452700
P	-116.065632	44.342605
P	-121.929634	41.314164
P	-120.021407	44.484503
P	-120.262380	44.183532
P	-117.593500	48.243391
-	-110.065050	39.577059
-	-122.799189	38.670374
-	-103.874712	42.379638
-	-111.227186	39.647982
-	-106.317479	38.929223
-	-104.738707	31.999762
-	-117.492096	38.186437
-	-107.671449	40.214955
-	-117.468380	34.354394
-	-101.851158	40.871974
-	-99.071514	35.432207
-	-120.390240	48.483056
-	-116.178744	38.704967
-	-105.465314	41.728093
-	-115.685871	38.428626
-	-100.088615	40.807516
-	-110.171242	38.857662
-	-119.403188	42.058640
-	-98.593699	41.967372
-	-112.823985	45.200658
-	-98.005618	30.721654
-	-106.160128	39.709966
-	-102.569559	40.899009
-	-108.769135	38.161697
-	-121.488419	42.092145
-	-106.519721	40.192314
-	-116.342138	39.942076
-	-110.460956	42.546388
-	-113.795092	41.173422
-	-101.599993	40.011234
-	-113.632732	37.984081
-	-109.363011	47.537151
-	-97.310330	48.210768
-	-113.476196	45.303996
-	-103.884058	45.592967
-	-99.206089	43.678765
-	-116.165099	40.344273
-	-106.662570	41.740624
-	-94.530688	31.527887
-	-108.393206	44.622429
-	-114.538836	41.162026
-	-118.687561	37.900648
-	-118.338882	46.439941
-	-111.193388	44.460722
-	-121.822912	47.996485
-	-105.353985	45.801613
-	-111.705648	38.056732
-	-102.458948	39.842503
-	-117.389829	39.103270
-	-103.803319	47.277844
-	-109.338462	37.624887
-	-107.684441	38.029011
-	-98.132962	42.640886
-	-101.538223	46.126103
-	-100.147441	41.075169
-	-101.833770	41.521995
-	-118.455605	43.201101
-	-116.892556	44.325391
-	-111.515839	45.452908
-	-107.119942	37.344877
-	-109.969129	40.964938
-	-112.945401	44.281059
-	-114.424996	43.702521
-	-115.714581	44.366053
-	-107.940674	44.635301
-	-111.131953	46.132770
-	-121.562678	42.088765
-	-103.228997	36.949375
-	-100.356098	44.054128
-	-108.020310	42.926174
-	-112.338589	41.903057
-	-112.487525	39.825797
-	-97.459914	26.562800
-	-112.826612	47.814949
-	-102.769903	47.098184
-	-111.384946	40.782468
-	-122.661242	40.346086
-	-110.952482	42.814376
-	-121.474732	48.196784
-	-115.878662	40.210230
-	-115.879687	36.156309
-	-101.280291	34.428102
-	-101.931118	42.599799
-	-109.499880	46.037956
-	-112.276461	48.956381
-	-122.269236	44.344476
-	-102.393191	43.226254
-	-122.398693	46.610239
-	-116.126644	32.681248
-	-98.371456	40.894287
-	-112.925737	45.302855
-	-103.720416	38.699613
-	-99.253954	27.548302
-	-117.710316	45.333039
-	-109.821844	34.276176
-	-110.439167	45.583679
-	-102.939800	37.350076
-	-103.887465	39.711995
-	-117.372021	43.484702
-	-112.234637	48.130031
-	-99.302163	41.880863
-	-110.548889	41.550748
-	-118.688711	35.867792
-	-97.024881	34.559700
-	-111.083091	41.132468
-	-103.996475	37.772825
-	-101.726044	46.814727
-	-107.426258	40.316817
-	-103.287395	40.085271
-	-113.503437	43.941949
-	-99.970330	33.911099
-	-119.977970	35.196607
-	-107.689926	47.625979
-	-119.714622	39.006831
-	-104.789892	36.197369
-	-110.059748	42.943738
-	-107.829340	47.508428
-	-107.761142	44.837953
-	-122.229650	47.410203
-	-104.161086	41.267710
-	-102.086255	40.637525
-	-110.433911	45.919659
-	-104.888664	43.119960
-	-115.069617	42.022354
-	-96.386665	34.169292
-	-108.723896	45.882115
-	-95.557903	38.170251
-	-111.437750	46.357915
-	-118.366482	45.963321
-	-96.999569	35.653997
-	-109.959611	43.697120
-	-110.396756	40.346684
-	-110.204478	38.102658
-	-106.994439	35.437416
-	-100.890091	41.706779
-	-108.742542	38.463349
-	-104.957042	42.814611
-	-118.273000	36.749871
-	-114.848761	36.974275
-	-118.576192	41.042411
-	-106.338077	48.600013
-	-109.495386	40.225628
-	-104.088805	36.730658
-	-102.273539	44.789480
-	-109.740575	46.278366
-	-119.083666	38.106302
-	-113.132531	43.768523
-	-110.253868	44.649285
-	-109.447431	41.425873
-	-101.491326	41.037003
-	-102.657755	43.826494
-	-108.308392	38.729654
-	-116.021618	42.653670
-	-98.843401	31.779133
-	-106.263848	34.668735
-	-123.104035	45.119283
-	-103.449086	45.826204
-	-120.851391	45.195389
-	-103.125077	39.880859
-	-113.290284	41.892906
-	-113.588066	44.819538
-	-111.924830	34.111810
-	-117.551599	41.392528
-	-106.338031	38.225120
-	-100.808488	41.507746
-	-112.538996	46.231472
-	-122.710869	45.015201
-	-101.173448	41.992848
-	-115.696097	45.966250
-	-109.964056	35.792473
-	-112.052780	39.678625
-	-104.749336	38.629175
-	-99.022934	40.388146
-	-115.326489	42.241553
-	-119.517521	42.930437
-	-112.377248	35.777778
-	-110.527257	41.745714
-	-117.349450	45.658232
-	-121.098192	41.206424
-	-111.982043	35.706395
-	-121.329166	36.566261
-	-106.174434	38.936888
-	-116.129287	42.232659
-	-120.324813	34.966313
-	-121.485795	36.558691
-	-123.710688	44.243290
-	-117.741802	35.902209
-	-111.588938	48.878940
-	-106.250790	37.390735
-	-117.391215	44.882546
-	-108.108093	46.524519
-	-108.422243	42.466486
-	-104.353311	39.117740
-	-112.533446	48.275537
-	-95.401556	31.858091
-	-112.745174	38.273089
-	-102.780995	38.988355
-	-108.319984	39.339718
-	-121.884752	47.980472
-	-109.834906	42.416986
-	-117.891052	43.015243
-	-107.114606	46.560426
-	-113.723068	43.543252
-	-110.956059	39.047391
-	-104.391732	30.843507
-	-122.371342	38.743868
-	-102.858916	39.101669
-	-108.016835	38.734956
-	-104.769052	38.674858
-	-114.559201	38.639291
-	-120.030790	41.013985
-	-119.585811	39.696939
-	-99.243273	40.996895
-	-99.867190	42.601938
-	-106.387670	42.169252
-	-111.319832	40.479667
-	-107.625588	41.706583
-	-108.442656	42.604574
-	-115.918407	45.596811
-	-121.541667	46.835329
-	-109.254361	40.404427
-	-107.704904	36.555707
-	-102.154827	41.581211
-	-98.212411	28.517956
-	-101.294646	38.809367
-	-107.651599	40.804267
-	-111.095543	47.400830
-	-114.692677	44.660903
-	-106.963398	43.947244
-	-120.545367	41.770201
-	-119.623760	45.436804
-	-103.963995	30.732081
-	-109.118958	37.971477
-	-112.786080	41.242528
-	-103.118962	42.951076
-	-105.795915	44.822350
-	-106.210815	36.872372
-	-119.048860	46.358845
-	-100.877397	43.646292
-	-104.476401	39.621090
-	-110.692634	32.055948
-	-114.556367	40.122339
-	-101.632444	32.676159
-	-108.917960	37.423580
-	-113.388591	32.803155
-	-115.911873	47.707149
-	-102.294311	39.784346
-	-102.534387	45.214535
-	-104.590506	41.501305
-	-101.587256	43.625801
-	-118.472285	46.866367
-	-108.752634	44.786430
-	-109.474334	37.062504
-	-116.881549	40.191968
-	-107.908641	42.381462
-	-109.996566	43.496125
-	-103.203499	36.826818
-	-102.428161	45.716571
-	-123.037598	38.616361
-	-115.637848	41.474367
-	-104.531146	47.122351
-	-97.916116	33.899978
-	-116.337954	48.390008
-	-109.875663	41.657728
-	-100.856386	40.567773
-	-123.092532	45.610479
-	-123.563489	45.290966
-	-104.815287	44.690179
-	-121.551408	38.349114
-	-104.884058	35.176852
-	-106.134095	37.614295
-	-96.684629	37.995664
-	-108.980526	41.244991
-	-119.384564	41.895956
-	-123.753156	43.126779
-	-102.129728	41.124165
-	-106.073030	47.054641
-	-103.282271	45.726618
-	-96.086862	40.010239
-	-108.719445	46.450622
-	-108.613214	37.528257
-	-120.013854	48.723239
-	-117.904260	39.192786
-	-109.124809	34.332832
-	-98.025023	41.981720
-	-100.881813	40.817897
-	-122.703370	45.471919
-	-118.651661	36.676585
-	-99.586811	43.894487
-	-111.586801	46.064072
-	-100.948243	43.937483
-	-108.091425	38.554687
-	-112.039848	44.821186
-	-112.980998	47.107207
-	-107.775950	44.360981
-	-102.177456	44.804111
-	-105.806173	37.323663
-	-106.239012	42.674455
-	-118.672900	42.038818
-	-109.776969	43.852913
-	-100.453174	48.505115
-	-108.433627	42.358848
-	-116.502454	47.558713
-	-121.609336	38.292293
-	-113.965997	32.537317
-	-105.281185	32.866653
-	-118.277196	43.308382
-	-110.744014	34.565210
-	-107.561247	38.511864
-	-104.934939	39.552916
-	-103.710000	46.285211
-	-107.720705	36.073575
-	-113.213364	32.935243
-	-105.859504	46.050551
-	-113.483217	35.646106
-	-109.743028	42.232001
-	-99.652868	42.453596
-	-116.996330	46.746994
-	-122.774786	44.480934
-	-114.103348	39.673238
-	-103.559283	45.812648
-	-105.751753	47.245283
-	-101.798438	46.256876
-	-116.928039	45.864500
-	-101.832021	42.981696
-	-101.390900	44.325768
-	-98.526190	47.657889
-	-103.044556	45.985310
-	-117.938469	44.974473
-	-107.605202	48.931250
-	-113.245058	33.568173
-	-111.091490	42.962212
-	-113.338992	43.004953
-	-108.207330	44.065396
-	-107.214777	37.060908
-	-95.923038	33.887831
-	-110.456506	36.618481
-	-108.442249	44.172570
-	-102.256442	43.780016
-	-102.831513	45.940413
-	-119.958412	47.874656
-	-103.069870	39.049492
-	-96.668486	38.647484
-	-103.750215	48.444194
-	-110.881691	42.580353
-	-120.389452	42.505010
-	-119.512070	41.951391
-	-121.721274	38.639529
-	-119.339422	47.729349
-	-107.924433	44.959287
-	-115.020740	39.400994
-	-123.544287	46.655005
-	-113.124122	36.520164
-	-111.909645	47.299209
-	-113.941112	42.111550
-	-109.042669	41.302662
-	-105.779723	34.817303
-	-121.299074	38.775854
-	-106.397071	42.650122
-	-100.214481	29.217814
-	-112.999829	32.385036
-	-122.044466	44.471402
-	-122.204569	44.539533
-	-102.509759	40.255852
-	-110.169567	48.946466
-	-112.771626	33.211113
-	-104.092236	42.528344
-	-114.485039	42.457794
-	-116.653510	45.514860
-	-102.587921	42.580127
-	-106.044843	40.650629
-	-112.381157	48.884715
-	-101.880377	41.804545
-	-112.798110	42.890159
-	-107.854469	38.415925
-	-122.162302	45.350947
-	-114.392920	47.553780
-	-112.764542	47.545857
-	-103.982226	46.193460
-	-100.707575	44.709665
-	-97.854512	30.887892
-	-99.048981	37.263605
-	-108.614339	37.953723
-	-104.270264	34.519391
-	-110.752295	31.386974
-	-123.055163	39.584313
-	-114.128181	42.573312
-	-107.870351	34.027393
-	-107.590631	48.731990
-	-116.575310	47.410367
-	-111.266827	44.239541
-	-107.336258	36.847792
-	-110.448298	47.299635
-	-111.982907	41.918690
-	-117.436180	48.022051
-	-106.911461	33.465673
-	-96.686481	30.186590
-	-109.254010	41.212194
-	-112.349672	38.003364
-	-99.194282	44.292551
-	-107.041868	38.012604
-	-107.434463	34.520555
-	-122.140671	48.744207
-	-122.783609	44.779820
-	-105.119659	47.336939
-	-110.506874	33.271294
-	-109.117906	41.912127
-	-118.943422	47.741309
-	-112.693681	46.463519
-	-109.986648	35.886165
-	-113.110506	38.488967
-	-122.030581	43.262709
-	-123.449579	41.387317
-	-102.266719	46.187676
-	-118.419365	41.808777
-	-107.212551	35.940029
-	-118.735309	34.406867
-	-103.801042	38.957489
-	-117.005630	45.900023
-	-112.312901	42.855076
-	-119.824760	39.938151
-	-97.277017	28.005322
-	-112.913571	42.287202
-	-106.310970	35.430149
-	-107.301304	46.360896
-	-122.847071	38.599609
-	-95.486162	30.744008
-	-101.328641	40.532299
-	-106.175355	47.720842
-	-102.896013	30.641482
-	-115.971634	40.485028
-	-110.547993	48.607617
-	-100.906197	41.565536
-	-114.036469	41.060138
-	-109.294564	48.167630
-	-113.303312	48.723123
-	-104.642478	41.797944
-	-102.248863	44.446324
-	-116.669896	44.533811
-	-111.367394	42.367444
-	-115.899750	38.268277
-	-111.274294	41.821874
-	-120.622361	36.118112
-	-120.982227	41.853471
-	-108.074528	41.983663
-	-106.128972	42.635714
-	-111.349115	45.216620
-	-108.537220	45.124957
-	-114.761389	43.501791
-	-115.609262	39.528285
-	-95.169412	35.039364
-	-105.889438	38.325785
-	-102.003667	48.310689
-	-102.497231	48.363285
-	-116.190373	39.674259
-	-108.122091	43.059615
-	-108.916596	44.670171
-	-101.394550	39.930254
-	-107.941471	37.123566
-	-122.432810	38.938185
-	-100.734910	42.024036
-	-111.477560	47.913569
-	-111.510584	39.390361
-	-107.052143	40.553855
-	-114.734179	39.533247
-	-103.531433	38.662774
-	-106.602357	48.296838
-	-116.029783	46.567154
-	-122.390706	46.915471
-	-108.220069	40.003886
-	-118.585117	38.911479
-	-103.003043	37.967722
-	-103.978522	40.273567
-	-104.443097	30.103477
-	-114.170431	34.473181
-	-103.896680	34.037982
-	-109.776711	40.418257
-	-108.419914	48.874523
-	-111.575039	41.436998
-	-101.767479	31.678562
-	-102.700417	40.970534
-	-99.528809	45.459613
-	-110.006664	36.236314
-	-101.652813	34.905930
-	-116.353334	42.223603
-	-100.871943	42.819814
-	-107.993249	42.306169
-	-122.476151	41.324198
-	-108.291894	43.862221
-	-123.729546	39.827653
-	-106.414596	37.574637
-	-98.322252	40.162301
-	-99.606817	46.570414
-	-114.610658	41.025575
-	-121.596242	47.865856
-	-113.058293	47.715031
-	-97.609144	35.185293
-	-109.768367	44.907777
-	-115.171091	44.537418
-	-112.547010	44.380409
-	-112.001044	40.362146
-	-116.288666	41.542486
-	-105.843236	39.891410
-	-104.457950	42.995280
-	-105.752830	40.409807
-	-123.166001	43.956291
-	-110.330478	47.312494
-	-110.423057	48.364183
-	-104.383333	47.576617
-	-103.221972	40.644009
-	-107.528470	36.286792
-	-112.199849	45.852959
-	-107.916778	45.413047
-	-112.306973	46.732045
-	-116.326267	44.529011
-	-101.156047	43.773921
-	-108.124870	32.667615
-	-100.165428	44.374175
-	-104.720224	39.209478
-	-103.871938	35.525064
-	-109.325292	38.979977
-	-107.356705	46.796483
-	-110.027244	40.351153
-	-122.950189	44.406217
-	-101.139233	40.756404
-	-105.957402	37.634027
-	-104.117508	30.324909
-	-112.057872	42.139949
-	-114.144456	42.351558
-	-101.339764	30.099935
-	-115.523225	37.677000
-	-96.801755	42.535653
-	-114.019534	42.336202
-	-111.867905	38.859811
-	-103.592460	38.879093
-	-112.174985	43.206635
-	-109.229490	38.408281
-	-110.604082	44.161056
-	-104.285020	40.576047
-	-105.113412	48.743835
-	-108.925873	43.948589
-	-121.820918	46.630507
-	-119.040088	38.912052
-	-105.426183	46.756721
-	-112.657896	38.006475
-	-116.851780	38.385438
-	-117.548041	39.243030
-	-121.129761	36.266887
-	-105.424001	41.465879
-	-98.639668	37.173338
-	-122.849830	43.669211
-	-95.632451	28.998930
-	-103.810629	30.733978
-	-115.495343	37.838132
-	-107.368966	34.000026
-	-120.806326	42.841991
-	-104.364339	45.474898
-	-110.564268	42.121954
-	-110.110316	47.546633
-	-103.815127	46.414751
-	-108.186387	45.762453
-	-116.421302	39.884428
-	-108.674490	35.035016
-	-119.358977	47.917565
-	-120.441022	45.174274
-	-117.529800	40.671305
-	-112.329753	45.398025
-	-116.275571	40.373590
-	-116.856891	44.438502
-	-109.285552	47.786855
-	-118.886794	41.829008
-	-100.159708	45.393433
-	-109.878292	36.241673
-	-115.429478	38.969730
-	-95.866344	39.288354
-	-118.072116	39.044168
-	-109.279555	43.197158
-	-98.295230	27.667874
-	-112.226540	40.429397
-	-98.747214	43.325943
-	-105.896683	46.554805
-	-110.517947	45.025830
-	-118.469234	43.210401
-	-104.276288	42.356947
-	-117.108600	39.850166
-	-112.978053	47.391773
-	-113.424156	45.778484
-	-108.501489	38.779058
-	-105.416371	37.228484
-	-122.500422	46.497284
-	-98.341467	26.425270
-	-109.287833	41.427197
-	-123.107752	38.749806
-	-108.447752	37.031016
-	-111.934904	47.315309
-	-117.060401	39.872240
-	-102.916516	31.298290
-	-113.542228	44.881627
-	-105.343368	47.596382
-	-119.819273	40.128979
-	-105.992334	46.922077
-	-105.768177	38.162855
-	-105.279628	45.295662
-	-112.195466	43.895375
-	-102.667208	43.792140
-	-103.442875	40.746666
-	-111.963612	41.392276
-	-110.296469	47.068274
-	-109.122995	31.450394
-	-106.371050	41.816177
-	-98.041464	40.394207
-	-107.834428	45.607129
-	-121.541264	41.575367
-	-98.626927	43.103098
-	-101.114251	29.576074
-	-123.619307	46.268273
-	-119.824561	46.499191
-	-106.397231	41.787548
-	-96.661453	39.051549
-	-102.443432	43.520245
-	-107.666292	36.758677
-	-122.521079	39.273652
-	-119.931117	39.751112
-	-116.054436	41.251878
-	-111.891511	47.436820
-	-107.232750	34.225331
-	-105.895414	42.930843
-	-99.403127	42.150306
-	-119.389150	42.513506
-	-117.236787	48.811172
-	-112.356888	35.082696
-	-102.008562	47.411084
-	-105.478953	46.700954
-	-105.638345	41.362026
-	-114.944235	43.654918
-	-105.213019	46.387641
-	-110.381401	44.851476
-	-108.038716	41.052953
-	-113.397534	35.114424
-	-123.914065	42.107935
-	-101.265009	42.605016
-	-96.128977	34.773546
-	-95.921186	36.637730
-	-116.498976	41.801439
-	-99.344235	46.939600
-	-104.158596	36.271284
-	-118.394864	46.092626
-	-111.814445	44.733644
-	-119.014489	42.219717
-	-122.889718	39.081276
-	-118.884879	47.555879
-	-113.476486	37.499286
-	-115.410143	44.524073
-	-108.200272	47.325494
-	-105.440529	35.302369
-	-115.911902	40.432746
-	-113.772927	37.681676
-	-102.894686	46.676667
-	-106.213575	34.373329
-	-106.597971	46.522170
-	-119.655504	44.733206
-	-107.911216	34.101017
-	-109.669833	46.145873
-	-121.133251	44.657225
-	-115.933548	35.960017
-	-100.503762	41.622191
-	-101.246184	42.959359
-	-111.354003	42.845324
-	-117.554678	46.547394
-	-106.074598	34.395240
-	-113.473151	43.100985
-	-115.949817	36.833436
-	-104.841348	41.194607
-	-100.334472	30.859754
-	-105.658199	42.856208
-	-95.880986	33.831271
-	-123.215183	42.730135
-	-107.302103	39.070081
-	-103.007367	30.428329
-	-114.297693	39.956634
-	-98.188093	43.982679
-	-121.723004	44.253658
-	-104.369110	42.945003
-	-116.217653	39.315870
-	-112.852670	33.195825
-	-100.410645	30.608627
-	-98.565434	44.409360
-	-110.527858	42.278638
-	-121.841376	45.830489
-	-106.919689	48.798023
-	-119.096196	37.683962
-	-115.641009	40.213125
-	-112.268269	44.887878
-	-106.838671	37.418759
-	-102.380989	47.052320
-	-96.558486	29.613635
-	-106.854238	40.315997
-	-109.974349	42.286896
-	-114.730658	40.610820
-	-109.568381	41.149875
-	-113.279532	38.177953
-	-103.204736	46.569473
-	-103.409986	43.205035
-	-116.754018	40.932669
-	-113.171372	44.194006
-	-104.651525	47.437542
-	-114.735840	45.019303
-	-119.003131	41.886645
-	-117.628985	36.370555
-	-102.625383	39.352255
-	-106.057876	39.301708
-	-104.058991	45.074064
-	-116.806294	33.376490
-	-116.753367	39.112068
-	-100.648996	44.833811
-	-109.988314	31.661903
-	-97.016204	41.704546
-	-116.531437	46.316813
-	-104.383098	29.852258
-	-117.748026	42.055944
-	-115.432293	46.527524
-	-105.296091	45.952607
-	-123.584741	39.460094
-	-122.837750	38.312294
-	-109.229175	44.728881
-	-106.557269	38.689215
-	-113.394830	45.642750
-	-118.955934	34.624115
-	-121.319731	44.183395
-	-101.396107	45.991586
-	-112.368669	42.808021
-	-105.184330	43.176846
-	-110.462575	36.299564
-	-98.658969	43.164438
-	-99.459949	41.745879
-	-104.874727	40.973566
-	-97.950432	41.954448
-	-97.526093	34.524281
-	-116.110693	38.324219
-	-107.360870	39.434803
-	-108.566525	48.093096
-	-113.592260	40.660497
-	-102.967098	29.871988
-	-103.892069	39.876265
-	-112.663879	45.388368
-	-102.555794	45.599645
-	-98.336059	42.216564
-	-105.686573	34.756025
-	-115.279906	37.055091
-	-103.938635	42.182693
-	-113.759616	41.753792
-	-107.136079	39.706779
-	-98.465387	31.381380
-	-106.829642	38.896097
-	-118.816877	45.904315
-	-120.022191	46.552764
-	-103.981636	40.490582
-	-107.238930	40.374861
-	-113.108106	39.370720
-	-104.287709	43.307482
-	-95.716750	37.673257
-	-106.557182	43.451023
-	-110.558097	39.779126
-	-114.318295	47.141335
-	-106.109892	31.505514
-	-100.331412	42.165059
-	-114.575994	43.083727
-	-99.273541	29.860131
-	-111.644797	39.699280
-	-119.806687	42.347887
-	-100.374637	42.280146
-	-104.136848	39.531228
-	-105.223368	35.520473
-	-114.172828	43.452266
-	-97.671034	40.975437
-	-97.716086	43.543993
-	-103.921154	42.033323
-	-119.522770	47.376165
-	-114.089046	37.829069
-	-114.192753	37.722926
-	-108.444716	41.856251
-	-121.378551	36.966325
-	-113.995756	45.180333
-	-103.995702	36.926769
-	-102.049133	46.413561
-	-106.991175	46.745670
-	-107.892641	44.598699
-	-101.191389	32.526525
-	-116.922819	44.409449
-	-99.288577	42.453074
-	-107.419167	46.888171
-	-118.009979	46.378780
-	-106.260694	47.964473
-	-116.111377	48.450849
-	-116.760746	46.179777
-	-118.820904	41.559339
-	-113.002156	43.438560
-	-110.827891	45.409087
-	-114.980242	39.839488
-	-119.178625	34.321754
-	-117.129628	33.689566
-	-99.915632	42.501106
-	-104.919647	48.604967
-	-97.948955	41.903799
-	-107.749237	38.122885
-	-105.747078	46.150403
-	-112.368484	36.164659
-	-112.981770	36.000830
-	-94.084512	32.694455
-	-111.262600	47.686608
-	-104.116117	35.972286
-	-113.296463	44.188017
-	-104.578627	39.606066
-	-98.580017	44.541222
-	-111.126857	38.027353
-	-110.310982	36.270513
-	-118.280967	40.185800
-	-112.253946	39.910216
-	-105.537283	34.094877
-	-111.650739	32.881208
-	-117.271445	34.165717
-	-105.687010	47.263320
-	-111.564221	39.161780
-	-103.208026	45.976738
-	-111.038901	43.695098
-	-108.994990	48.749551
-	-107.833013	43.823342
-	-100.474032	40.614930
-	-102.689795	41.072786
-	-111.059729	47.696879
-	-115.528546	37.305809
-	-117.561718	40.235290
-	-112.800203	34.023598
-	-105.159422	46.241442
-	-123.614751	47.966576
-	-115.022615	39.312689
-	-106.385028	33.315317
-	-100.633450	43.719192
-	-107.157001	47.339891
-	-108.040702	37.789485
-	-96.202966	28.933315
-	-117.896656	47.076300
-	-116.358278	46.179644
-	-104.937382	42.986046
-	-112.516751	48.743908
-	-103.333403	44.505260
-	-123.625671	45.901250
-	-98.230732	43.769564
-	-100.508808	42.044269
-	-115.638135	44.973453
-	-112.937521	37.952338
-	-121.167038	43.403056
-	-114.794518	46.322223
-	-100.084968	42.270832
-	-97.910996	42.811267
-	-108.752915	45.805213
-	-97.967736	41.146936
-	-113.487655	48.529508
-	-107.567334	44.909786
-	-113.307686	48.545402
-	-118.347905	35.209050
-	-119.410875	47.833473
-	-114.565616	38.941913
-	-105.175318	43.360299
-	-107.922961	44.718178
-	-107.852519	41.682181
-	-104.215006	33.702726
-	-104.665841	40.629369
-	-114.266612	42.247025
-	-106.497504	39.952687
-	-101.664728	43.762202
-	-109.559727	38.013589
-	-123.842359	44.038781
-	-109.962064	36.231604
-	-105.263627	45.124473
-	-96.635539	32.740717
-	-104.936875	43.658730
-	-99.470668	38.726204
-	-105.999930	37.857102
-	-101.049888	46.903769
-	-114.287684	37.527202
-	-118.574101	36.063232
-	-106.823841	43.219703
-	-106.175713	35.592539
-	-122.345097	45.670507
-	-104.382803	41.784617
-	-116.193783	37.192672
-	-100.434756	30.417651
-	-114.915556	42.580333
-	-102.607297	32.460654
-	-102.423036	41.153300
-	-96.873932	36.222280
-	-110.961236	42.022139
-	-110.873894	44.100633
-	-108.500309	42.313408
-	-109.406662	42.421839
-	-107.986283	39.244357
-	-101.721922	41.018280
-	-113.653298	33.494910
-	-103.812430	43.206433
-	-114.593049	39.912504
-	-117.668542	41.523260
-	-106.173387	39.745633
-	-105.975360	46.718743
-	-119.382633	48.265173
-	-119.824816	44.588347
-	-116.903465	35.365997
-	-103.992934	42.724581
-	-100.645788	44.445730
-	-110.883706	41.132329
-	-115.200109	45.342441
-	-109.080626	42.484344
-	-120.278908	35.173409
-	-109.122442	46.288229
-	-99.706695	35.721330
-	-104.664641	43.416252
-	-102.600643	45.667371
-	-120.002463	45.421658
-	-112.876642	47.118021
-	-100.700840	40.374641
-	-121.478588	48.951851
-	-105.862939	44.380412
-	-102.359130	38.815247
-	-118.535177	38.969164
-	-119.795774	48.730744
-	-108.130000	44.023774
-	-122.285200	43.157538
-	-97.143482	43.327091
-	-121.488609	37.561892
-	-107.547925	48.852149
-	-103.900522	44.665594
-	-97.728528	41.004822
-	-106.347838	32.939760
-	-106.350980	48.407640
-	-112.086376	42.228324
-	-115.855765	40.362429
-	-117.842130	43.672514
-	-101.060825	39.847613
-	-108.924852	42.317322
-	-124.324747	47.715343
-	-107.705019	42.726692
-	-100.212834	44.176345
-	-107.187823	40.722133
-	-113.503300	48.516388
-	-119.813704	42.162135
-	-115.034219	37.965057
-	-121.714280	47.250900
-	-119.453745	40.266602
-	-106.069518	43.571385
-	-101.792391	31.386120
-	-117.217475	39.547976
-	-111.002556	41.824725
-	-118.735002	40.982292
-	-114.896127	33.932297
-	-105.831593	39.968399
-	-112.025822	46.700092
-	-104.826070	39.259862
-	-107.022759	38.394552
-	-110.493821	34.395768
-	-103.711070	43.525962
-	-120.418045	42.843427
-	-103.952549	40.178378
-	-118.345028	42.676112
-	-102.337526	43.139105
-	-122.980466	39.283763
-	-102.297133	48.048514
-	-113.747837	46.037749
-	-114.052784	38.103773
-	-104.383393	48.366954
-	-104.771432	35.672850
-	-107.404390	36.440248
-	-107.037758	43.405364
-	-102.754935	29.762883
-	-112.532920	45.235685
-	-114.213843	44.453336
-	-110.405463	42.877011
-	-103.063894	44.823323
-	-100.823634	41.285965
-	-100.370525	43.028890
-	-122.769637	47.885810
-	-104.571369	41.951088
-	-102.492785	44.566276
-	-120.374859	41.305219
-	-100.016880	43.421244
-	-118.205425	40.491499
-	-107.627873	40.216670
-	-124.174042	43.618153
-	-106.335936	46.080919
-	-97.549265	30.773712
-	-104.471297	37.245230
-	-98.492011	42.409635
-	-104.273935	41.578837
-	-107.277532	41.117821
-	-104.060756	30.401473
-	-116.647948	38.307404
-	-118.841866	47.672497
-	-118.065237	36.007713
-	-114.878795	47.465689
-	-122.384166	46.949704
-	-105.736900	45.243354
-	-120.628052	45.046161
-	-114.995768	41.820072
-	-100.700711	40.990741
-	-114.277052	42.573351
-	-113.758524	42.687867
-	-111.282354	38.694441
-	-114.372823	32.665549
-	-106.874181	46.757349
-	-101.727631	42.442310
-	-121.888292	47.684327
-	-120.338572	42.847725
-	-124.160343	41.998344
-	-118.983074	38.247161
-	-100.051117	37.945660
-	-111.329178	35.033563
-	-111.107908	46.507045
-	-107.480073	41.911581
-	-99.840263	40.698641
-	-100.520674	30.684094
-	-102.461040	38.133809
-	-112.282311	48.647536
-	-107.733315	48.014819
-	-116.199106	40.671785
-	-111.927796	43.918411
-	-105.338039	34.425475
-	-101.490944	40.753006
-	-104.476503	47.255490
-	-121.937192	46.776780
-	-105.205254	35.964205
-	-103.959684	45.139221
-	-96.077504	37.553223
-	-98.028950	40.108792
-	-102.182880	42.163217
-	-102.667527	43.057019
-	-113.044271	37.287088
-	-94.886930	37.238155
-	-114.519570	44.924189
-	-121.979041	37.250444
-	-97.907626	29.711124
-	-114.210004	45.245834
-	-100.694056	48.992807
-	-103.586898	29.663356
-	-107.622741	35.353149
-	-116.769504	43.335133
-	-110.549883	48.839228
-	-116.756011	46.666117
-	-111.466367	46.016838
-	-97.554726	33.324473
-	-103.962225	39.862941
-	-113.041689	45.208021
-	-118.546406	39.172105
-	-115.039591	38.073464
-	-104.937087	38.442872
-	-104.863556	41.776951
-	-105.702969	34.230346
-	-99.987973	48.297057
-	-111.334637	46.396836
-	-111.058204	44.092281
-	-99.442889	32.741904
-	-122.084092	44.142424
-	-116.994161	39.023612
-	-122.253072	48.803305
-	-100.869977	42.264383
-	-123.979148	43.882861
-	-119.411851	37.136366
-	-114.331864	44.794607
-	-103.377238	44.605424
-	-97.034472	35.677250
-	-116.657000	36.419728
-	-108.014576	41.942676
-	-100.885528	31.485105
-	-120.036008	45.302179
-	-97.930240	42.857906
-	-110.423090	45.928161
-	-111.198579	45.842818
-	-112.942681	42.210160
-	-106.809516	44.592565
-	-109.218131	36.519979
-	-118.115352	37.997539
-	-98.122502	40.006350
-	-105.083758	35.980441
-	-120.019396	42.607772
-	-116.408409	44.206249
-	-109.141890	39.766889
-	-116.024343	45.475146
-	-106.248222	36.914145
-	-98.118703	39.284711
-	-108.673170	45.093674
-	-113.467170	33.031068
-	-118.704499	34.044591
-	-116.148146	48.393190
-	-108.669107	39.390486
-	-111.546633	33.133905
-	-119.779362	47.578222
-	-104.780429	37.471486
-	-106.907913	43.618570
-	-109.914754	33.110647
-	-103.302922	47.052614
-	-101.183512	41.512629
-	-95.755318	33.609998
-	-106.866519	45.024933
-	-113.969085	36.381215
-	-99.543642	43.584033
-	-113.111626	48.199044
-	-103.470878	38.750413
-	-99.594184	28.705789
-	-112.272539	39.919297
-	-122.666530	46.442733
-	-110.258641	46.444463
-	-109.809533	34.997090
-	-108.627858	40.355232
-	-96.673493	32.666635
-	-110.759631	34.574491
-	-117.695649	34.174806
-	-96.411623	42.297649
-	-118.212201	38.270304
-	-102.650733	45.592810
-	-104.744090	37.990849
-	-107.310982	46.070991
-	-96.860361	42.516879
-	-107.009774	43.057161
-	-117.750869	45.917783
-	-119.363472	41.926063
-	-114.017067	46.392530
-	-100.069748	41.451327
-	-104.193403	42.479366
-	-99.823199	32.202367
-	-96.274418	32.896278
-	-108.555027	32.481456
-	-113.754540	44.299049
-	-111.678047	42.492946
-	-101.982599	41.899119
-	-116.863400	48.452579
-	-107.373711	48.620363
-	-98.363780	35.882715
-	-111.176410	31.493008
-	-105.003684	45.713352
-	-117.940550	39.429398
-	-109.299854	48.595987
-	-114.283176	42.746053
-	-121.803247	36.330972
-	-98.610073	43.526784
-	-119.230505	46.577768
-	-109.838763	39.297143
-	-103.673753	42.814886
-	-106.732891	42.730321
-	-119.318253	38.553606
-	-113.524947	38.633500
-	-105.071980	34.138391
-	-121.431526	46.096289
-	-100.274175	40.790008
-	-98.923586	45.724204
-	-104.278300	37.355960
-	-120.807650	44.838674
-	-104.715204	39.266552
-	-102.747430	43.126989
-	-113.733820	37.638096
-	-97.127339	41.445685
-	-116.318073	37.640955
-	-121.206939	43.675365
-	-100.742968	41.452822
-	-107.069759	44.417151
-	-116.170202	44.396955
-	-104.258469	41.693359
-	-117.142723	46.267726
-	-114.684415	47.344680
-	-97.403729	40.959868
-	-115.086419	33.491933
-	-117.840629	47.259547
-	-101.991734	29.821525
-	-108.049292	47.594845
-	-98.163051	26.789513
-	-104.481425	42.290552
-	-115.601596	39.505907
-	-107.538157	36.948557
-	-110.141728	46.600089
-	-111.289707	38.131364
-	-108.610718	40.356639
-	-121.533459	37.404444
-	-106.367437	39.281525
-	-117.111422	41.436433
-	-109.150761	48.447063
-	-103.991881	37.596048
-	-116.665858	42.260667
-	-110.286307	48.539347
-	-124.059529	44.126951
-	-119.932563	42.085417
-	-108.398582	48.941013
-	-118.917613	38.250872
-	-123.346938	48.010100
-	-109.894210	34.282004
-	-100.185518	38.692042
-	-107.725533	40.785561
-	-117.545187	39.913891
-	-122.549318	46.078934
-	-106.410070	39.164307
-	-115.246690	41.682721
-	-98.512577	43.831271
-	-102.419268	45.479796
-	-108.147001	40.398344
-	-123.967391	48.036065
-	-119.675647	46.294937
-	-112.995307	46.027235
-	-114.815828	41.709946
-	-116.919506	41.116513
-	-103.657940	39.938560
-	-103.132462	38.897429
-	-108.140614	43.814747
-	-102.038292	43.948037
-	-111.049386	40.087343
-	-105.157830	41.486692
-	-113.912146	44.733096
-	-97.925248	48.343101
-	-122.475162	41.241350
-	-111.566955	39.394579
-	-100.352327	40.582320
-	-108.195314	39.387673
-	-103.054491	37.085213
-	-108.424801	35.102694
-	-119.042750	41.704502
-	-106.030239	40.249099
-	-103.755790	33.110838
-	-118.788131	46.679418
-	-114.215205	41.132323
-	-109.238961	32.943492
-	-116.574390	42.420926
-	-106.167923	42.186906
-	-103.783535	29.969866
-	-102.800121	43.533727
-	-105.798989	48.722241
-	-112.872196	42.051550
-	-94.622199	36.114234
-	-117.570466	36.915713
-	-99.656076	35.869056
-	-109.237028	44.611919
-	-101.373053	42.179987
-	-106.815849	37.571903
-	-122.439539	43.196859
-	-109.504269	37.862021
-	-108.646491	44.340444
-	-109.584511	46.652050
-	-117.174575	43.862892
-	-117.471336	46.862025
-	-114.988612	39.966675
-	-99.031856	44.557716
-	-112.337371	44.863925
-	-112.842814	43.734001
-	-114.363613	41.981283
-	-104.551425	41.319927
-	-105.808080	47.069591
-	-101.131229	41.169829
-	-116.870565	45.546879
-	-115.695481	41.125946
-	-122.980446	44.162000
-	-106.808895	42.517651
-	-100.095202	41.353146
-	-114.280346	48.619614
-	-107.320412	39.479056
-	-97.922802	45.443330
-	-112.011739	43.848265
-	-108.265593	43.273009
-	-112.522985	44.988562
-	-107.640503	44.377940
-	-107.332563	36.621758
-	-114.374068	39.621763
-	-118.687461	47.503262
-	-110.798980	46.205187
-	-113.239241	44.987450
-	-103.887240	30.357750
-	-96.548782	40.879531
-	-120.084605	40.459052
-	-96.181413	31.732675
-	-112.457542	37.487558
-	-101.197559	31.126975
-	-101.298528	45.222715
-	-110.165353	47.707081
-	-104.924298	43.677012
-	-110.902583	40.843721
-	-116.763162	41.384747
-	-123.086552	43.356616
-	-108.793138	34.907001
-	-105.459607	43.645480
-	-117.754849	45.563683
-	-111.265994	40.186283
-	-102.770000	45.669555
-	-111.734988	47.665333
-	-106.908110	44.874803
-	-96.071328	30.696753
-	-108.772184	33.962771
-	-111.751929	39.471526
-	-96.425400	32.696767
-	-98.319824	42.860903
-	-106.922590	37.366709
-	-94.226562	31.025563
-	-108.947332	38.377506
-	-103.240162	42.386240
-	-112.657025	42.229908
-	-96.840804	31.663950
-	-111.454048	44.746253
-	-113.335369	43.995775
-	-119.967019	39.849074
-	-123.989576	41.952278
-	-110.664023	40.078040
-	-113.957706	37.432151
-	-106.163975	45.913492
-	-113.823033	47.484439
-	-123.082104	38.851011
-	-103.058323	46.941615
-	-124.182533	47.643011
-	-117.737845	42.463021
-	-118.860978	42.344601
-	-117.077698	46.631776
-	-116.306707	41.576374
-	-105.390830	47.485353
-	-110.672237	38.677984
-	-108.780961	41.688596
-	-103.893299	45.972364
-	-114.187767	48.361109
-	-95.598045	29.968510
-	-114.863072	42.985628
-	-105.354015	37.142111
-	-102.433729	44.689379
-	-122.069876	39.652668
-	-114.882750	44.673787
-	-96.414298	31.109698
-	-105.695426	47.283533
-	-104.169544	47.276863
-	-105.554070	45.663968
-	-119.501253	43.567708
-	-103.747673	42.642177
-	-120.775879	46.829551
-	-107.580454	37.149769
-	-114.375134	44.730705
-	-117.535718	39.047776
-	-107.816534	34.276970
-	-104.002784	29.419717
-	-120.197172	47.114802
-	-105.058985	39.774799
-	-111.058348	39.329290
-	-110.966407	44.536768
-	-96.749514	40.625673
-	-107.472953	48.419261
-	-110.848147	47.834095
-	-111.961436	42.892971
-	-101.466888	44.020963
-	-101.630981	46.214381
-	-105.240740	44.879226
-	-121.239406	44.050688
-	-123.108334	39.340661
-	-118.036394	40.967140
-	-100.632298	40.433454
-	-94.137829	30.514565
-	-110.637220	46.627212
-	-106.686837	41.057637
-	-110.441083	35.846635
-	-103.033238	40.967714
-	-99.696707	48.726506
-	-112.278070	35.820468
-	-104.866277	32.002566
-	-118.279148	36.080809
-	-102.280472	41.850414
-	-116.705519	41.816010
-	-102.725723	42.745840
-	-115.315211	47.660653
-	-103.036432	32.201059
-	-117.932870	41.590604
-	-95.433819	39.800929
-	-117.711232	41.439343
-	-102.113130	40.635941
-	-116.956012	41.258986
-	-111.294514	43.371714
-	-121.207224	45.463057
-	-100.191568	31.417066
-	-108.721236	40.296845
-	-113.465399	44.807047
-	-98.225641	40.862775
-	-98.540298	27.152242
-	-115.746534	47.286845
-	-108.086835	42.244685
-	-121.670425	41.838883
-	-103.708245	47.039424
-	-123.168590	45.210747
-	-107.450351	47.403458
-	-123.756344	39.898220
-	-107.938571	41.474795
-	-105.100911	48.710897
-	-102.415594	48.770961
-	-100.851050	48.908259
-	-101.201467	43.344353
-	-108.427892	35.771341
-	-121.747864	41.815264
-	-110.995829	34.797066
-	-121.693030	37.000662
-	-107.899670	47.935448
-	-105.218567	42.051344
-	-103.649722	43.422881
-	-102.937096	39.784833
-	-105.414927	47.754464
-	-104.549965	47.531826
-	-122.957419	44.667352
-	-101.148167	36.802475
-	-110.578574	33.763196
-	-105.228456	44.947114
-	-117.704088	45.887019
-	-98.447810	42.688990
-	-112.776049	37.883236
-	-114.749950	43.156603
-	-109.779666	48.871414
-	-117.610937	42.786375
-	-106.330352	43.086270
-	-117.495508	37.823466
-	-111.512775	48.246445
-	-107.383136	47.930488
-	-96.595052	34.048187
-	-102.536963	31.220507
-	-113.434648	43.763927
-	-109.697209	41.127596
-	-106.255742	46.036962
-	-112.773687	48.823199
-	-112.763753	46.532254
-	-119.782433	39.769137
-	-123.211665	39.753571
-	-105.501195	47.177284
-	-117.722804	41.557719
-	-100.327503	32.137542
-	-109.284171	34.356300
-	-103.309373	40.757627
-	-105.770593	45.952321
-	-111.333372	40.376741
-	-112.668775	48.619860
-	-114.278349	44.447634
-	-98.172267	36.966106
-	-110.795989	41.282891
-	-98.567401	40.926567
-	-110.915378	41.701674
-	-107.422706	39.533665
-	-119.409532	41.875866
-	-106.831401	41.045247
-	-104.500561	40.796075
-	-108.517352	48.740920
-	-111.502411	46.936090
-	-116.882602	46.356514
-	-98.979824	48.330071
-	-111.000713	45.333910
-	-112.915477	39.040741
-	-114.248694	42.787998
-	-99.305164	37.997917
-	-106.916799	35.838112
-	-109.528014	46.431154
-	-121.141292	47.218921
-	-112.927962	36.426463
-	-121.632309	45.598112
-	-109.106684	46.945896
-	-103.996481	30.466172
-	-103.375616	45.894213
-	-98.118507	39.743926
-	-121.153199	44.253464
-	-109.952288	45.328635
-	-103.313515	37.236584
-	-107.494386	40.158969
-	-120.473050	46.305030
-	-112.647313	42.677619
-	-97.579079	46.144958
-	-99.130296	42.145875
-	-118.363020	46.227170
-	-118.907054	43.324197
-	-108.238391	43.738954
-	-106.219600	39.523903
-	-98.417436	41.163263
-	-118.096479	47.265110
-	-108.544158	32.533219
-	-117.143291	48.730031
-	-100.047033	44.449232
-	-105.660279	38.327105
-	-122.023266	37.062089
-	-100.597265	44.908359
-	-113.949285	33.300897
-	-111.373673	41.569587
-	-106.036165	35.309261
-	-104.852162	39.388038
-	-108.339138	42.612130
-	-114.845748	42.600030
-	-112.838231	48.940545
-	-120.356479	40.845061
-	-115.314629	45.758703
-	-113.366036	41.951425
-	-104.484555	35.383909
-	-116.875873	41.726236
-	-120.781203	45.074889
-	-114.926679	42.359416
-	-95.642977	37.143321
-	-123.299717	47.096400
-	-113.356720	43.414645
-	-103.473232	33.789597
-	-113.908744	44.806467
-	-119.673003	41.014938
-	-102.281311	41.141345
-	-109.143451	40.981102
-	-102.518958	43.495529
[truncated: 501 more rows]
